# Supplementary material for: Bis(2,6-diamino­pyridinium) bis­(hydrogen oxalate) monohydrate
Source: Acta Crystallogr Sect E Struct Rep Online. 2011 Feb 9;67(Pt 3):o591–2. doi: 10.1107/S1600536811004119 (PMC3052081; doi:10.1107/S1600536811004119)
Supplement: Supplementary file 1 [file e-67-0o591-sup1.cif]

##############################################################################
###                                                                        ###
###        Electronic paper (Acta Crystallographica Section E)             ###
###                                                                        ###
##############################################################################
#                                                                            #
# This CIF contains the data in a paper accepted for publication in Acta     #
# Crystallographica Section E. It conforms to the requirements of Notes      #
# for Authors for Section E, and has been peer reviewed under the auspices   #
# of the IUCr Commission on Journals.                                        #
#                                                                            #
# Full details of the Crystallographic Information File format               #
# are given in the paper "The Crystallographic Information File (CIF):       #
# a New Standard Archive File for Crystallography" by S. R. Hall, F. H.      #
# Allen and I. D. Brown [Acta Cryst. (1991), A47, 655-685].                  #
#                                                                            #
# The current version of the core CIF dictionary is obtainable from          #
# ftp://ftp.iucr.org/pub/cif_core.dic. The current version number is 2.4.    #
#                                                                            #
# Software is freely available for graphical display of the structure(s) in  #
# this CIF.  For information consult the CIF home page http://www.iucr.org/  #
# cif/home.html                                                              #
#                                                                            #
# This file may be used for bona fide research purposes within the           #
# scientific community so long as proper attribution is given to the journal # 
# article from which it was obtained.                                        #
#                                                                            #
##############################################################################
                                             
data_global
_audit_creation_method     'form.cif (version 2.0)'
_journal_data_validation_number     ?
_journal_date_recd_electronic     2011-01-13
_journal_date_accepted     2011-02-02
_journal_name_full     'Acta Crystallographica, Section E'
_journal_year     2011
_journal_volume     67
_journal_issue      3
_journal_page_first     o591
_journal_page_last     o592
_journal_paper_category     QO
_journal_coeditor_code     YK2001
_publ_contact_author_name     'Prof. Fun, Hoong-Kun'
_publ_contact_author_address
;
      X-ray Crystallography Unit
      School of Physics
      Universiti Sains Malaysia
      11800 USM, Penang
      MALAYSIA
;
_publ_contact_author_email     'hkfun@usm.my'
_publ_contact_author_fax     '604 6579150'
_publ_contact_author_phone     '604 6533652'
_publ_section_title
;
Bis(2,6-diaminopyridinium) bis(hydrogen oxalate) monohydrate
;
loop_
    _publ_author_name
    _publ_author_footnote
    _publ_author_address
    'Mohammad T. M. Al-Dajani' ?
;
      School of Pharmaceutical Sciences
      Universiti Sains Malaysia
      11800 USM, Penang
      Malaysia
;
    'Jamal Talaat' ?
;
      Virginia Commonwealth University
      Medicinal Chemistry
      USA
;
    'Shaharum Shamsuddin'
;
      Additional correspondence author, e-mail: shaharum@kb.usm.my.
;
;
      Kampus Kesihatan
      Universiti Sains Malaysia
      16150 Kubang Kerian
      Kelantan
      Malaysia
;
    'Madhukar Hemamalini' ?
;
      X-ray Crystallography Unit
      School of Physics
      Universiti Sains Malaysia
      11800 USM, Penang
      Malaysia
;
    'Hoong-Kun Fun'
;
      Thomson Reuters ResearcherID: A-3561-2009.
;
;
      X-ray Crystallography Unit
      School of Physics
      Universiti Sains Malaysia
      11800 USM, Penang
      Malaysia
;
data_I
_audit_creation_method     SHELXL-97
_chemical_name_systematic
;
Bis(2,6-diaminopyridinium) bis(hydrogen oxalate) monohydrate
;
_chemical_name_common     ?
_chemical_formula_moiety     '2(C5 H8 N3 +), 2(C2 H O4 -), H2 O'
_chemical_formula_sum     'C14 H20 N6 O9'
_chemical_formula_iupac     '2C5 H8 N3 +, 2C2 H O4 -, H2 O'
_chemical_formula_weight     416.36
_chemical_melting_point     ?
_symmetry_cell_setting     monoclinic
_symmetry_space_group_name_H-M     'P 21/c'
_symmetry_space_group_name_Hall     '-P 2ybc'
loop_
    _symmetry_equiv_pos_as_xyz
    'x, y, z'
    '-x, y+1/2, -z+1/2'
    '-x, -y, -z'
    'x, -y-1/2, z-1/2'
_cell_length_a     8.16810(10)
_cell_length_b     34.8396(4)
_cell_length_c     7.20310(10)
_cell_angle_alpha     90.00
_cell_angle_beta     114.5730(10)
_cell_angle_gamma     90.00
_cell_volume     1864.16(4)
_cell_formula_units_Z     4
_cell_measurement_reflns_used     8066
_cell_measurement_theta_min     2.74
_cell_measurement_theta_max     29.56
_cell_measurement_temperature     296(2)
_exptl_crystal_description     block
_exptl_crystal_colour     brown
_exptl_crystal_size_max     0.29
_exptl_crystal_size_mid     0.27
_exptl_crystal_size_min     0.15
_exptl_crystal_density_diffrn     1.484
_exptl_crystal_density_meas     ?
_exptl_crystal_density_method     'not measured'
_exptl_crystal_F_000     872
_exptl_absorpt_coefficient_mu     0.125
_exptl_absorpt_correction_type     multi-scan
_exptl_absorpt_process_details     '(SADABS; Bruker, 2009)'
_exptl_absorpt_correction_T_min     0.9644
_exptl_absorpt_correction_T_max     0.9818
_exptl_special_details
;
;
_diffrn_ambient_temperature     296(2)
_diffrn_radiation_type     MoK\a
_diffrn_radiation_wavelength     0.71073
_diffrn_radiation_source     'fine-focus sealed tube'
_diffrn_radiation_monochromator     graphite
_diffrn_measurement_device_type
;
Bruker SMART APEXII CCD area-detector
;
_diffrn_measurement_method     '\f and \w'
_diffrn_detector_area_resol_mean     .
_diffrn_reflns_number     33926
_diffrn_reflns_av_R_equivalents     0.0366
_diffrn_reflns_av_sigmaI/netI     0.0217
_diffrn_reflns_theta_min     2.34
_diffrn_reflns_theta_max     27.50
_diffrn_reflns_theta_full     27.50
_diffrn_measured_fraction_theta_max     1.000
_diffrn_measured_fraction_theta_full     1.000
_diffrn_reflns_limit_h_min     -10
_diffrn_reflns_limit_h_max     10
_diffrn_reflns_limit_k_min     -45
_diffrn_reflns_limit_k_max     44
_diffrn_reflns_limit_l_min     -9
_diffrn_reflns_limit_l_max     9
_diffrn_standards_number     0
_diffrn_standards_interval_count     .
_diffrn_standards_interval_time     .
_diffrn_standards_decay_%     ?
_refine_special_details
;
 Refinement of F^2^ against ALL reflections.  The weighted R-factor wR and
 goodness of fit S are based on F^2^, conventional R-factors R are based
 on F, with F set to zero for negative F^2^. The threshold expression of
 F^2^ > 2\s(F^2^) is used only for calculating R-factors(gt) etc. and is
 not relevant to the choice of reflections for refinement.  R-factors based
 on F^2^ are statistically about twice as large as those based on F, and R-
 factors based on ALL data will be even larger.
;
_reflns_number_total     4287
_reflns_number_gt     3195
_reflns_threshold_expression     I>2\s(I)
_refine_ls_structure_factor_coef     Fsqd
_refine_ls_matrix_type     full
_refine_ls_R_factor_all     0.0675
_refine_ls_R_factor_gt     0.0476
_refine_ls_wR_factor_gt     0.1146
_refine_ls_wR_factor_ref     0.1266
_refine_ls_goodness_of_fit_ref     1.033
_refine_ls_restrained_S_all     1.033
_refine_ls_number_reflns     4287
_refine_ls_number_parameters     318
_refine_ls_number_restraints     0
_refine_ls_hydrogen_treatment     mixed
_refine_ls_weighting_scheme     calc
_refine_ls_weighting_details
         'calc w=1/[\s^2^(Fo^2^)+(0.0544P)^2^+0.6267P] where P=(Fo^2^+2Fc^2^)/3'
_atom_sites_solution_hydrogens     geom
_atom_sites_solution_primary     direct
_atom_sites_solution_secondary     difmap
_refine_ls_shift/su_max     0.001
_refine_ls_shift/su_mean     0.000
_refine_diff_density_max     0.487
_refine_diff_density_min     -0.303
_refine_ls_extinction_method     none
_refine_ls_extinction_coef     ?
loop_
    _atom_type_symbol
    _atom_type_description
    _atom_type_scat_dispersion_real
    _atom_type_scat_dispersion_imag
    _atom_type_scat_source
    'C' 'C' 0.0033 0.0016
                         'International Tables Vol C Tables 4.2.6.8 and 6.1.1.4'
    'H' 'H' 0.0000 0.0000
                         'International Tables Vol C Tables 4.2.6.8 and 6.1.1.4'
    'N' 'N' 0.0061 0.0033
                         'International Tables Vol C Tables 4.2.6.8 and 6.1.1.4'
    'O' 'O' 0.0106 0.0060
                         'International Tables Vol C Tables 4.2.6.8 and 6.1.1.4'
_computing_data_collection     'APEX2 (Bruker, 2009)'
_computing_cell_refinement     'SAINT (Bruker, 2009)'
_computing_data_reduction     'SAINT (Bruker, 2009)'
_computing_structure_solution     'SHELXTL (Sheldrick, 2008)'
_computing_structure_refinement     'SHELXTL (Sheldrick, 2008)'
_computing_molecular_graphics     'SHELXTL (Sheldrick, 2008)'
_computing_publication_material
                             'SHELXTL (Sheldrick, 2008) and PLATON (Spek, 2009)'
loop_
    _atom_site_type_symbol
    _atom_site_label
    _atom_site_fract_x
    _atom_site_fract_y
    _atom_site_fract_z
    _atom_site_U_iso_or_equiv
    _atom_site_adp_type
    _atom_site_calc_flag
    _atom_site_refinement_flags
    _atom_site_occupancy
    _atom_site_disorder_assembly
    _atom_site_disorder_group
    O O1A 0.4482(2) 0.61834(4) 0.9547(3) 0.0707(5) Uani d . 1 . .
    O O2A 0.17712(17) 0.59774(4) 0.7486(2) 0.0604(4) Uani d . 1 . .
    H H2A 0.149(3) 0.6230(8) 0.768(4) 0.086(8) Uiso d . 1 . .
    O O3A 0.57769(16) 0.55605(3) 0.8116(2) 0.0450(3) Uani d . 1 . .
    O O4A 0.32307(17) 0.52706(3) 0.7723(2) 0.0508(3) Uani d . 1 . .
    N N1A 0.24244(19) 0.73699(4) 0.8214(2) 0.0379(3) Uani d . 1 . .
    H H1NA 0.188(3) 0.7149(6) 0.820(3) 0.055(6) Uiso d . 1 . .
    N N2A 0.4866(3) 0.69987(5) 0.8523(3) 0.0532(4) Uani d . 1 . .
    H H3NA 0.591(3) 0.6973(7) 0.850(3) 0.067(7) Uiso d . 1 . .
    H H2NA 0.431(3) 0.6779(7) 0.862(3) 0.065(7) Uiso d . 1 . .
    N N3A -0.0132(2) 0.76858(5) 0.7974(3) 0.0530(4) Uani d . 1 . .
    H H4NA -0.063(3) 0.7457(7) 0.807(4) 0.074(7) Uiso d . 1 . .
    H H5NA -0.073(3) 0.7903(6) 0.783(3) 0.050(6) Uiso d . 1 . .
    C C7A 0.3497(2) 0.59436(5) 0.8417(3) 0.0426(4) Uani d . 1 . .
    C C8A 0.4205(2) 0.55548(5) 0.8045(3) 0.0366(4) Uani d . 1 . .
    C C2A 0.4143(2) 0.73481(5) 0.8371(3) 0.0395(4) Uani d . 1 . .
    C C3A 0.5024(3) 0.76876(6) 0.8363(3) 0.0486(4) Uani d . 1 . .
    H H3A 0.6205 0.7684 0.8493 0.058 Uiso calc R 1 . .
    C C4A 0.4130(3) 0.80282(6) 0.8162(3) 0.0547(5) Uani d . 1 . .
    H H4A 0.4714 0.8255 0.8127 0.066 Uiso calc R 1 . .
    C C5A 0.2398(3) 0.80454(5) 0.8011(3) 0.0516(5) Uani d . 1 . .
    H H5A 0.1820 0.8280 0.7876 0.062 Uiso calc R 1 . .
    C C6A 0.1525(2) 0.77058(5) 0.8062(3) 0.0400(4) Uani d . 1 . .
    O O3B 1.06013(16) 0.66502(3) 0.7787(2) 0.0479(3) Uani d . 1 . .
    O O4B 0.83371(18) 0.69483(4) 0.8123(2) 0.0584(4) Uani d . 1 . .
    O O1B 0.7509(2) 0.61351(4) 0.5650(2) 0.0694(5) Uani d . 1 . .
    O O2B 0.7631(2) 0.61662(5) 0.8760(2) 0.0667(5) Uani d . 1 . .
    H H2B 0.690(4) 0.5942(9) 0.840(4) 0.104(9) Uiso d . 1 . .
    N N1B 0.72190(18) 0.48805(4) 0.7325(2) 0.0376(3) Uani d . 1 . .
    H H1NB 0.671(3) 0.5096(6) 0.750(3) 0.049(5) Uiso d . 1 . .
    N N2B 0.4688(2) 0.45485(5) 0.7030(3) 0.0493(4) Uani d . 1 . .
    H H2NB 0.423(3) 0.4775(7) 0.731(3) 0.062(6) Uiso d . 1 . .
    H H3NB 0.408(3) 0.4336(7) 0.672(3) 0.073(7) Uiso d . 1 . .
    N N3B 0.9553(3) 0.52718(5) 0.7489(3) 0.0582(5) Uani d . 1 . .
    H H5NB 1.071(3) 0.5308(7) 0.762(3) 0.069(7) Uiso d . 1 . .
    H H4NB 0.888(4) 0.5452(7) 0.739(4) 0.076(8) Uiso d . 1 . .
    C C8B 0.9063(2) 0.66636(5) 0.7784(3) 0.0371(4) Uani d . 1 . .
    C C7B 0.7974(2) 0.62902(5) 0.7277(3) 0.0376(4) Uani d . 1 . .
    C C2B 0.6357(2) 0.45385(5) 0.7121(3) 0.0383(4) Uani d . 1 . .
    C C3B 0.7258(3) 0.42076(5) 0.7024(3) 0.0498(5) Uani d . 1 . .
    H H3B 0.6709 0.3969 0.6882 0.060 Uiso calc R 1 . .
    C C4B 0.8978(3) 0.42379(6) 0.7143(3) 0.0535(5) Uani d . 1 . .
    H H4B 0.9594 0.4015 0.7108 0.064 Uiso calc R 1 . .
    C C5B 0.9815(3) 0.45863(6) 0.7310(3) 0.0497(5) Uani d . 1 . .
    H H5B 1.0976 0.4600 0.7379 0.060 Uiso calc R 1 . .
    C C6B 0.8898(2) 0.49165(5) 0.7376(3) 0.0415(4) Uani d . 1 . .
    O O1W 0.8207(2) 0.65644(5) 0.2651(3) 0.0634(4) Uani d . 1 . .
    H H2W 0.798(4) 0.6437(8) 0.351(4) 0.096(10) Uiso d . 1 . .
    H H1W 0.759(4) 0.6459(9) 0.157(5) 0.098(10) Uiso d . 1 . .
loop_
    _atom_site_aniso_label
    _atom_site_aniso_U_11
    _atom_site_aniso_U_22
    _atom_site_aniso_U_33
    _atom_site_aniso_U_12
    _atom_site_aniso_U_13
    _atom_site_aniso_U_23
    O1A 0.0486(9) 0.0399(8) 0.1120(13) -0.0056(6) 0.0219(8) -0.0224(8)
    O2A 0.0372(8) 0.0412(8) 0.1012(11) 0.0008(6) 0.0271(7) -0.0223(7)
    O3A 0.0376(7) 0.0333(6) 0.0729(8) -0.0022(5) 0.0317(6) -0.0039(6)
    O4A 0.0405(7) 0.0302(6) 0.0870(9) -0.0055(5) 0.0319(7) -0.0086(6)
    N1A 0.0361(8) 0.0298(7) 0.0486(8) -0.0047(6) 0.0185(6) 0.0009(6)
    N2A 0.0470(10) 0.0429(10) 0.0781(12) 0.0037(8) 0.0344(9) 0.0017(8)
    N3A 0.0452(10) 0.0352(9) 0.0845(12) 0.0038(8) 0.0329(9) 0.0058(8)
    C7A 0.0373(10) 0.0314(9) 0.0640(11) -0.0022(7) 0.0259(8) -0.0030(8)
    C8A 0.0339(9) 0.0300(8) 0.0489(9) -0.0025(7) 0.0203(7) -0.0012(7)
    C2A 0.0387(9) 0.0389(9) 0.0416(8) -0.0012(7) 0.0172(7) -0.0007(7)
    C3A 0.0376(10) 0.0504(11) 0.0600(11) -0.0101(8) 0.0223(8) -0.0011(8)
    C4A 0.0553(12) 0.0384(10) 0.0720(13) -0.0147(9) 0.0279(10) -0.0001(9)
    C5A 0.0525(12) 0.0306(9) 0.0719(12) -0.0024(8) 0.0261(10) 0.0029(8)
    C6A 0.0409(9) 0.0331(9) 0.0463(9) -0.0012(7) 0.0186(7) 0.0014(7)
    O3B 0.0367(7) 0.0328(6) 0.0814(9) -0.0065(5) 0.0317(6) -0.0092(6)
    O4B 0.0447(8) 0.0325(7) 0.1075(11) -0.0017(6) 0.0412(8) -0.0090(7)
    O1B 0.0931(12) 0.0613(9) 0.0681(9) -0.0413(8) 0.0479(9) -0.0255(7)
    O2B 0.0829(11) 0.0623(10) 0.0626(9) -0.0404(8) 0.0379(8) -0.0107(7)
    N1B 0.0342(8) 0.0293(7) 0.0525(8) 0.0011(6) 0.0213(6) -0.0033(6)
    N2B 0.0404(9) 0.0338(8) 0.0799(11) -0.0065(7) 0.0314(8) -0.0075(8)
    N3B 0.0431(10) 0.0469(10) 0.0936(14) -0.0114(8) 0.0374(10) -0.0109(9)
    C8B 0.0321(9) 0.0299(8) 0.0500(9) -0.0009(7) 0.0179(7) -0.0007(7)
    C7B 0.0289(8) 0.0316(8) 0.0542(10) -0.0011(7) 0.0191(7) -0.0022(7)
    C2B 0.0387(9) 0.0327(9) 0.0454(9) -0.0015(7) 0.0194(7) -0.0007(7)
    C3B 0.0538(12) 0.0287(9) 0.0701(12) 0.0037(8) 0.0288(10) 0.0008(8)
    C4B 0.0526(12) 0.0430(11) 0.0678(12) 0.0168(9) 0.0279(10) 0.0014(9)
    C5B 0.0353(10) 0.0554(12) 0.0610(11) 0.0068(8) 0.0226(8) -0.0024(9)
    C6B 0.0348(9) 0.0430(10) 0.0487(9) -0.0026(7) 0.0194(7) -0.0052(7)
    O1W 0.0745(11) 0.0547(9) 0.0603(10) -0.0163(8) 0.0274(9) -0.0031(8)
_geom_special_details
;
 All s.u.'s (except the s.u. in the dihedral angle between two l.s. planes)
 are estimated using the full covariance matrix.  The cell s.u.'s are taken
 into account individually in the estimation of s.u.'s in distances, angles
 and torsion angles; correlations between s.u.'s in cell parameters are only
 used when they are defined by crystal symmetry.  An approximate (isotropic)
 treatment of cell s.u.'s is used for estimating s.u.'s involving l.s. planes.
;
loop_
    _geom_bond_atom_site_label_1
    _geom_bond_atom_site_label_2
    _geom_bond_site_symmetry_2
    _geom_bond_distance
    _geom_bond_publ_flag
    O1A C7A . 1.209(2) ?
    O2A C7A . 1.290(2) ?
    O2A H2A . 0.94(3) ?
    O3A C8A . 1.2637(19) ?
    O4A C8A . 1.2303(19) ?
    N1A C6A . 1.362(2) ?
    N1A C2A . 1.362(2) ?
    N1A H1NA . 0.89(2) ?
    N2A C2A . 1.337(2) ?
    N2A H3NA . 0.87(2) ?
    N2A H2NA . 0.91(2) ?
    N3A C6A . 1.330(2) ?
    N3A H4NA . 0.91(3) ?
    N3A H5NA . 0.88(2) ?
    C7A C8A . 1.539(2) ?
    C2A C3A . 1.386(2) ?
    C3A C4A . 1.369(3) ?
    C3A H3A . 0.9300 ?
    C4A C5A . 1.374(3) ?
    C4A H4A . 0.9300 ?
    C5A C6A . 1.390(2) ?
    C5A H5A . 0.9300 ?
    O3B C8B . 1.2567(19) ?
    O4B C8B . 1.231(2) ?
    O1B C7B . 1.200(2) ?
    O2B C7B . 1.286(2) ?
    O2B H2B . 0.95(3) ?
    N1B C2B . 1.360(2) ?
    N1B C6B . 1.362(2) ?
    N1B H1NB . 0.89(2) ?
    N2B C2B . 1.338(2) ?
    N2B H2NB . 0.93(2) ?
    N2B H3NB . 0.87(3) ?
    N3B C6B . 1.338(2) ?
    N3B H5NB . 0.92(3) ?
    N3B H4NB . 0.82(3) ?
    C8B C7B . 1.532(2) ?
    C2B C3B . 1.385(2) ?
    C3B C4B . 1.376(3) ?
    C3B H3B . 0.9300 ?
    C4B C5B . 1.374(3) ?
    C4B H4B . 0.9300 ?
    C5B C6B . 1.385(3) ?
    C5B H5B . 0.9300 ?
    O1W H2W . 0.84(3) ?
    O1W H1W . 0.82(3) ?
loop_
    _geom_angle_atom_site_label_1
    _geom_angle_atom_site_label_2
    _geom_angle_atom_site_label_3
    _geom_angle_site_symmetry_1
    _geom_angle_site_symmetry_3
    _geom_angle
    _geom_angle_publ_flag
    C7A O2A H2A . . 106.9(16) ?
    C6A N1A C2A . . 123.88(15) ?
    C6A N1A H1NA . . 119.4(14) ?
    C2A N1A H1NA . . 116.8(14) ?
    C2A N2A H3NA . . 119.8(16) ?
    C2A N2A H2NA . . 123.8(14) ?
    H3NA N2A H2NA . . 116(2) ?
    C6A N3A H4NA . . 121.2(16) ?
    C6A N3A H5NA . . 117.9(13) ?
    H4NA N3A H5NA . . 121(2) ?
    O1A C7A O2A . . 124.31(16) ?
    O1A C7A C8A . . 122.17(16) ?
    O2A C7A C8A . . 113.46(15) ?
    O4A C8A O3A . . 125.94(15) ?
    O4A C8A C7A . . 118.73(14) ?
    O3A C8A C7A . . 115.33(14) ?
    N2A C2A N1A . . 117.55(16) ?
    N2A C2A C3A . . 124.36(17) ?
    N1A C2A C3A . . 118.09(16) ?
    C4A C3A C2A . . 119.02(17) ?
    C4A C3A H3A . . 120.5 ?
    C2A C3A H3A . . 120.5 ?
    C3A C4A C5A . . 122.15(18) ?
    C3A C4A H4A . . 118.9 ?
    C5A C4A H4A . . 118.9 ?
    C4A C5A C6A . . 118.93(18) ?
    C4A C5A H5A . . 120.5 ?
    C6A C5A H5A . . 120.5 ?
    N3A C6A N1A . . 117.60(16) ?
    N3A C6A C5A . . 124.52(17) ?
    N1A C6A C5A . . 117.88(16) ?
    C7B O2B H2B . . 112.3(18) ?
    C2B N1B C6B . . 123.62(15) ?
    C2B N1B H1NB . . 120.2(13) ?
    C6B N1B H1NB . . 116.1(13) ?
    C2B N2B H2NB . . 120.2(14) ?
    C2B N2B H3NB . . 117.0(16) ?
    H2NB N2B H3NB . . 123(2) ?
    C6B N3B H5NB . . 120.1(15) ?
    C6B N3B H4NB . . 117.6(19) ?
    H5NB N3B H4NB . . 122(2) ?
    O4B C8B O3B . . 126.38(15) ?
    O4B C8B C7B . . 116.86(14) ?
    O3B C8B C7B . . 116.75(14) ?
    O1B C7B O2B . . 124.77(16) ?
    O1B C7B C8B . . 122.12(16) ?
    O2B C7B C8B . . 113.11(15) ?
    N2B C2B N1B . . 117.00(15) ?
    N2B C2B C3B . . 124.81(17) ?
    N1B C2B C3B . . 118.19(16) ?
    C4B C3B C2B . . 118.91(17) ?
    C4B C3B H3B . . 120.5 ?
    C2B C3B H3B . . 120.5 ?
    C5B C4B C3B . . 122.08(17) ?
    C5B C4B H4B . . 119.0 ?
    C3B C4B H4B . . 119.0 ?
    C4B C5B C6B . . 118.73(17) ?
    C4B C5B H5B . . 120.6 ?
    C6B C5B H5B . . 120.6 ?
    N3B C6B N1B . . 117.38(17) ?
    N3B C6B C5B . . 124.22(17) ?
    N1B C6B C5B . . 118.40(16) ?
    H2W O1W H1W . . 103(3) ?
loop_
    _geom_torsion_atom_site_label_1
    _geom_torsion_atom_site_label_2
    _geom_torsion_atom_site_label_3
    _geom_torsion_atom_site_label_4
    _geom_torsion_site_symmetry_1
    _geom_torsion_site_symmetry_2
    _geom_torsion_site_symmetry_3
    _geom_torsion_site_symmetry_4
    _geom_torsion
    _geom_torsion_publ_flag
    O1A C7A C8A O4A . . . . 147.14(19) ?
    O2A C7A C8A O4A . . . . -29.9(2) ?
    O1A C7A C8A O3A . . . . -32.5(3) ?
    O2A C7A C8A O3A . . . . 150.49(17) ?
    C6A N1A C2A N2A . . . . 179.59(16) ?
    C6A N1A C2A C3A . . . . -0.4(2) ?
    N2A C2A C3A C4A . . . . 178.82(19) ?
    N1A C2A C3A C4A . . . . -1.2(3) ?
    C2A C3A C4A C5A . . . . 1.4(3) ?
    C3A C4A C5A C6A . . . . 0.0(3) ?
    C2A N1A C6A N3A . . . . -178.21(16) ?
    C2A N1A C6A C5A . . . . 1.8(3) ?
    C4A C5A C6A N3A . . . . 178.47(19) ?
    C4A C5A C6A N1A . . . . -1.5(3) ?
    O4B C8B C7B O1B . . . . 116.2(2) ?
    O3B C8B C7B O1B . . . . -62.9(2) ?
    O4B C8B C7B O2B . . . . -64.0(2) ?
    O3B C8B C7B O2B . . . . 116.95(18) ?
    C6B N1B C2B N2B . . . . -177.96(16) ?
    C6B N1B C2B C3B . . . . 2.1(3) ?
    N2B C2B C3B C4B . . . . -179.77(18) ?
    N1B C2B C3B C4B . . . . 0.2(3) ?
    C2B C3B C4B C5B . . . . -1.4(3) ?
    C3B C4B C5B C6B . . . . 0.5(3) ?
    C2B N1B C6B N3B . . . . 177.04(17) ?
    C2B N1B C6B C5B . . . . -3.0(3) ?
    C4B C5B C6B N3B . . . . -178.40(19) ?
    C4B C5B C6B N1B . . . . 1.7(3) ?
loop_
    _geom_hbond_atom_site_label_D
    _geom_hbond_atom_site_label_H
    _geom_hbond_atom_site_label_A
    _geom_hbond_site_symmetry_A
    _geom_hbond_distance_DH
    _geom_hbond_distance_HA
    _geom_hbond_distance_DA
    _geom_hbond_angle_DHA
    _geom_hbond_publ_flag
    N1A H1NA O3B 1_455 0.89(2) 1.99(2) 2.8668(19) 172.5(18) yes
    O1W H1W O1A 1_554 0.82(3) 2.53(3) 3.219(3) 142(3) yes
    O1W H1W O2B 1_554 0.82(3) 2.28(3) 2.984(2) 145(3) yes
    N2A H3NA O4B . 0.86(3) 2.11(3) 2.972(3) 173.3(18) yes
    O2A H2A O3B 1_455 0.94(3) 1.65(3) 2.5743(18) 169(3) yes
    O2B H2B O3A . 0.95(3) 1.58(3) 2.525(2) 172(3) yes
    O1W H2W O1B . 0.84(3) 2.03(3) 2.873(2) 178(4) yes
    N2A H2NA O1A . 0.91(2) 2.17(2) 2.984(2) 150(2) yes
    N3A H4NA O4B 1_455 0.91(2) 1.97(3) 2.879(2) 176(2) yes
    N3A H5NA O1W 4_476 0.88(2) 2.03(2) 2.908(2) 172.3(18) yes
    N1B H1NB O3A . 0.89(2) 1.92(2) 2.8077(19) 175.0(17) yes
    N2B H2NB O4A . 0.93(2) 1.98(2) 2.914(2) 176.2(18) yes
    N2B H3NB O1B 3_666 0.87(2) 2.34(2) 3.121(2) 150.8(18) yes
    N3B H5NB O2A 1_655 0.92(3) 2.50(2) 3.054(3) 118.8(19) yes
    N3B H5NB O4A 1_655 0.92(3) 2.03(3) 2.938(3) 168(2) yes
