# Supplementary material for: Bis(2,6-diamino­pyridinium) bis­(hydrogen oxalate) monohydrate
Source: Acta Crystallogr Sect E Struct Rep Online. 2011 Feb 9;67(Pt 3):o591–2. doi: 10.1107/S1600536811004119 (PMC3052081; doi:10.1107/S1600536811004119)
Supplement: Supplementary file 2 [file e-67-0o591-Isup2.hkl]

#
# h,k,l, Fc-squared, Fo-squared, sigma(Fo-squared) and status flag
#
data_I
_shelx_title ' OXDm in P2(1)/c (R.T.)'
_shelx_refln_list_code          4
_shelx_F_calc_maximum      369.29
_exptl_crystal_F_000       872.00
_reflns_d_resolution_high  0.7696
 
loop_
 _symmetry_equiv_pos_as_xyz
 'x, y, z'
 '-x, y+1/2, -z+1/2'
 '-x, -y, -z'
 'x, -y-1/2, z-1/2'
 
_cell_length_a     8.1681
_cell_length_b    34.8396
_cell_length_c     7.2031
_cell_angle_alpha  90.000
_cell_angle_beta  114.573
_cell_angle_gamma  90.000
 
_shelx_F_squared_multiplier     1.000
 
loop_
 _refln_index_h
 _refln_index_k
 _refln_index_l
 _refln_F_squared_calc
 _refln_F_squared_meas
 _refln_F_squared_sigma
 _refln_observed_status
   1   0   0      168.65      162.75      2.91 o
   2   0   0        1.31       -0.11      0.88 o
   3   0   0     2760.80     2636.92     28.24 o
   4   0   0      904.93      811.05     11.26 o
   5   0   0      285.48      319.88      6.40 o
   6   0   0       43.96       62.31      3.93 o
   7   0   0       11.34        7.98      4.90 o
   8   0   0       11.01       27.70     12.44 o
   9   0   0        1.04        5.59      7.57 o
   1   1   0     1317.53     1192.97     10.61 o
   2   1   0     4053.45     3915.35     30.39 o
   3   1   0     1401.24     1438.08     10.94 o
   4   1   0        0.33        0.76      0.72 o
   5   1   0      233.16      247.77      4.25 o
   6   1   0       27.56       32.66      2.12 o
   7   1   0       22.95       25.75      4.15 o
   8   1   0        9.16        5.52      5.63 o
   9   1   0       16.39       16.81      6.21 o
   1   2   0      477.26      507.34      4.53 o
   2   2   0       68.10       73.46      1.91 o
   3   2   0     6110.52     6361.77     42.08 o
   4   2   0      516.75      562.96      5.81 o
   5   2   0      358.09      383.00      5.04 o
   6   2   0       30.15       36.15      2.25 o
   7   2   0       58.34       60.46      5.05 o
   8   2   0       55.84       49.25      7.43 o
   9   2   0       43.99       51.13      7.66 o
   1   3   0      222.75      199.72      2.12 o
   2   3   0        5.68        2.10      0.62 o
   3   3   0     1511.18     1430.14     10.94 o
   4   3   0     1881.12     2108.16     15.87 o
   5   3   0     1371.15     1352.69     11.66 o
   6   3   0        6.62        5.08      1.68 o
   7   3   0      198.23      181.57      7.22 o
   8   3   0        0.75        4.70      4.72 o
   9   3   0        0.52        9.40      6.11 o
   0   4   0     2518.58     2244.72     23.94 o
   1   4   0      405.08      394.99      3.79 o
   2   4   0     7714.96     7471.54     50.03 o
   3   4   0     2632.76     2623.30     17.91 o
   4   4   0       28.81       41.27      1.66 o
   5   4   0      241.62      280.01      4.47 o
   6   4   0       45.30       42.22      2.31 o
   7   4   0      200.81      199.98      7.35 o
   8   4   0      190.02      196.18     11.16 o
   9   4   0        3.98        7.58      7.03 o
   1   5   0    23621.14    21081.35    181.32 o
   2   5   0      510.85      508.91      4.45 o
   3   5   0     4821.24     5087.91     32.93 o
   4   5   0        5.55        4.32      1.63 o
   5   5   0      872.05      886.02      8.32 o
   6   5   0        5.28        8.59      1.46 o
   7   5   0      204.72      190.75      9.29 o
   8   5   0        0.01        1.60      4.39 o
   9   5   0       10.11       12.66      7.05 o
   0   6   0     1569.50     1424.79     14.58 o
   1   6   0     5662.60     5723.29     43.11 o
   2   6   0        9.71       10.18      0.77 o
   3   6   0       38.90       44.62      2.05 o
   4   6   0      145.74      162.62      3.11 o
   5   6   0      720.12      759.93      7.49 o
   6   6   0        8.33        7.57      1.46 o
   7   6   0       60.52       54.61      5.68 o
   8   6   0       58.30       64.32      6.68 o
   9   6   0        5.10        3.04      6.48 o
   1   7   0        0.50        2.34      0.57 o
   2   7   0     1639.39     1545.66     11.57 o
   3   7   0     2444.00     2447.57     16.30 o
   4   7   0     2914.46     3035.13     21.07 o
   5   7   0      215.88      212.39      3.63 o
   6   7   0      193.26      210.64      4.34 o
   7   7   0       51.61       51.67      5.52 o
   8   7   0        1.19        5.94      4.78 o
   9   7   0        0.93       -2.01      6.62 o
   0   8   0        2.88        1.49      0.81 o
   1   8   0     1551.45     1392.11     10.15 o
   2   8   0     6243.09     6018.93     42.10 o
   3   8   0       59.66       70.05      1.65 o
   4   8   0     1378.44     1321.25     11.31 o
   5   8   0       12.91        8.87      1.72 o
   6   8   0       10.16       13.26      1.78 o
   7   8   0        0.07        1.16      3.58 o
   8   8   0       17.22       20.92      5.37 o
   9   8   0       15.02       16.49      7.43 o
   1   9   0      934.84      870.76      7.17 o
   2   9   0      511.39      523.46      4.93 o
   3   9   0        3.71        5.70      0.95 o
   4   9   0      111.12      117.11      2.44 o
   5   9   0      400.06      361.11      4.78 o
   6   9   0       87.19       86.39      3.63 o
   7   9   0        6.81       11.31      4.12 o
   8   9   0       26.24       24.70      6.78 o
   9   9   0        1.51       10.28      7.18 o
   0  10   0       14.71       12.45      1.08 o
   1  10   0        9.42        6.04      0.64 o
   2  10   0     6929.35     7142.14     49.58 o
   3  10   0      906.94      954.24      8.16 o
   4  10   0       32.59       37.28      1.55 o
   5  10   0      175.87      168.84      3.27 o
   6  10   0      144.55      141.26      4.14 o
   7  10   0        0.70       -0.49      3.84 o
   8  10   0       14.70       16.28      6.23 o
   9  10   0        7.34       12.94      7.45 o
   1  11   0        5.67        6.40      0.67 o
   2  11   0     2349.29     2540.95     17.75 o
   3  11   0      635.50      608.49      5.72 o
   4  11   0      254.76      256.63      3.59 o
   5  11   0      271.48      276.71      4.19 o
   6  11   0      439.99      432.18      7.87 o
   7  11   0       52.43       49.10      5.64 o
   8  11   0       33.80       28.01      6.68 o
   9  11   0        3.82        5.82      6.23 o
   0  12   0     2314.45     2440.37     25.22 o
   1  12   0     8399.38     8490.52     56.87 o
   2  12   0      836.32      847.77      6.92 o
   3  12   0      192.20      184.39      2.79 o
   4  12   0      775.67      728.04      7.11 o
   5  12   0      587.06      598.42      6.56 o
   6  12   0       95.27       97.82      4.12 o
   7  12   0       16.39       20.39      4.51 o
   8  12   0        4.33        2.28      5.37 o
   9  12   0       13.07       20.80      6.96 o
   1  13   0     5293.03     5413.48     36.96 o
   2  13   0       44.74       39.46      1.68 o
   3  13   0      269.55      282.07      3.58 o
   4  13   0        0.86       -0.09      0.70 o
   5  13   0       37.99       47.13      2.19 o
   6  13   0       11.12       12.11      2.07 o
   7  13   0       45.22       51.50      5.80 o
   8  13   0        0.07        3.89      5.85 o
   9  13   0        8.32       16.48      6.81 o
   0  14   0     6325.03     6525.01     65.46 o
   1  14   0        0.51       -0.01      1.03 o
   2  14   0       41.11       42.00      1.48 o
   3  14   0      241.08      269.72      3.61 o
   4  14   0      215.97      222.77      3.83 o
   5  14   0      193.83      201.29      5.65 o
   6  14   0       52.43       50.99      3.20 o
   7  14   0       86.94       96.46      7.10 o
   8  14   0       17.69       13.30      6.24 o
   9  14   0        3.37        4.64      6.60 o
   1  15   0     3396.03     3595.34     23.76 o
   2  15   0      237.23      263.23      3.39 o
   3  15   0      850.33      889.16      8.20 o
   4  15   0      162.73      168.25      3.32 o
   5  15   0        0.69       -1.20      0.94 o
   6  15   0      304.22      299.87      8.21 o
   7  15   0       21.52       20.38      5.99 o
   8  15   0        8.65        2.02      6.00 o
   9  15   0        4.61        6.37      6.85 o
   0  16   0        5.57        5.23      0.98 o
   1  16   0     3909.87     4127.87     27.11 o
   2  16   0      118.44      150.10      2.56 o
   3  16   0      804.63      813.51      7.57 o
   4  16   0      141.60      126.00      2.95 o
   5  16   0       86.26       87.86      3.34 o
   6  16   0      881.07      860.41     10.70 o
   7  16   0      131.72      164.28     11.59 o
   8  16   0       11.79       12.07      6.09 o
   9  16   0       12.39       17.44      6.88 o
   1  17   0      255.87      276.01      5.03 o
   2  17   0      133.86      149.74      2.87 o
   3  17   0      108.59      107.78      2.73 o
   4  17   0        2.80        3.71      1.25 o
   5  17   0      571.77      587.83      7.60 o
   6  17   0      605.76      609.32      9.74 o
   7  17   0      353.18      323.63     12.86 o
   8  17   0       63.82       80.53      8.85 o
   0  18   0     1061.10     1028.28     11.02 o
   1  18   0       26.36       25.70      1.59 o
   2  18   0      965.07      963.74      8.38 o
   3  18   0      210.68      233.23      3.73 o
   4  18   0        0.17        0.87      0.87 o
   5  18   0       46.56       49.32      2.89 o
   6  18   0      321.46      316.85      6.83 o
   7  18   0        5.94        0.79      5.94 o
   8  18   0        0.92        0.81      6.68 o
   1  19   0      236.42      226.68      3.24 o
   2  19   0      686.73      746.50      7.32 o
   3  19   0      615.50      615.70      6.57 o
   4  19   0       14.40       19.73      1.81 o
   5  19   0        0.12        1.75      1.28 o
   6  19   0      363.20      360.66      7.33 o
   7  19   0       40.41       42.65      7.29 o
   8  19   0       25.17       33.77      7.66 o
   0  20   0      131.67      123.70      3.12 o
   1  20   0     1143.50     1158.51      9.94 o
   2  20   0        0.32        0.03      0.72 o
   3  20   0     1064.11      983.10      9.16 o
   4  20   0      273.50      246.78      5.16 o
   5  20   0      410.97      399.79      6.43 o
   6  20   0       27.43       29.87      3.67 o
   7  20   0        0.13       -1.55      5.87 o
   8  20   0        0.99        2.02      5.72 o
   1  21   0      297.81      270.62      3.78 o
   2  21   0       38.47       37.97      1.78 o
   3  21   0       21.76       14.69      1.87 o
   4  21   0       89.33      101.45      3.69 o
   5  21   0      219.33      230.37      5.70 o
   6  21   0        1.17        3.98      4.04 o
   7  21   0        1.21        7.26      5.97 o
   8  21   0       17.07       16.34      6.97 o
   0  22   0      217.12      236.30      4.50 o
   1  22   0       75.66       85.03      2.26 o
   2  22   0      234.23      224.17      3.52 o
   3  22   0        4.68        4.63      1.13 o
   4  22   0      107.85      102.60      4.52 o
   5  22   0      127.38      113.93      4.63 o
   6  22   0      291.61      282.54      9.59 o
   7  22   0       17.71       29.43      6.67 o
   8  22   0       76.84      110.53     10.08 o
   1  23   0     1052.02     1042.64      8.90 o
   2  23   0      347.52      340.19      4.43 o
   3  23   0      400.38      376.24      6.90 o
   4  23   0       27.72       24.55      2.91 o
   5  23   0      136.47      142.33      4.93 o
   6  23   0       24.46       27.96      4.47 o
   7  23   0       63.64       72.24      8.31 o
   8  23   0        4.35       19.81      6.89 o
   0  24   0       12.39       15.98      1.63 o
   1  24   0       62.29       62.24      2.08 o
   2  24   0      105.79      120.96      2.93 o
   3  24   0       13.97       11.90      1.86 o
   4  24   0        8.08       10.40      2.06 o
   5  24   0      278.52      293.75      6.85 o
   6  24   0      107.45      107.65      8.79 o
   7  24   0       79.54       81.74      8.43 o
   8  24   0        0.04       -2.76      6.51 o
   1  25   0       64.74       65.23      2.40 o
   2  25   0      233.67      224.59      4.29 o
   3  25   0        1.36        2.20      1.76 o
   4  25   0       88.25       56.09      3.57 o
   5  25   0        2.55        5.52      2.18 o
   6  25   0      109.53      112.50      9.29 o
   7  25   0       12.56       23.25      6.50 o
   8  25   0       41.22       42.68      8.06 o
   0  26   0     2196.76     2142.67     27.78 o
   1  26   0       61.81       64.38      2.47 o
   2  26   0       16.09       19.27      2.28 o
   3  26   0      305.29      309.44      6.48 o
   4  26   0      418.44      368.52      7.48 o
   5  26   0        4.77        1.69      2.56 o
   6  26   0        0.25        7.36      5.73 o
   7  26   0       24.47       25.60      7.92 o
   1  27   0       21.28       20.84      3.86 o
   2  27   0       67.89       65.24      3.86 o
   3  27   0      269.65      290.78      6.38 o
   4  27   0       16.84       17.93      2.66 o
   5  27   0      260.47      278.95     14.95 o
   6  27   0        4.08       11.70      5.88 o
   7  27   0      189.57      238.16     20.63 o
   0  28   0     5699.97     5431.58     72.74 o
   1  28   0      296.04      290.50      6.68 o
   2  28   0       37.71       46.28      3.36 o
   3  28   0      131.89      123.86      5.56 o
   4  28   0        3.17        4.34      2.26 o
   5  28   0      115.57       98.70     15.75 o
   6  28   0        6.68       -3.25      9.33 o
   7  28   0       18.00       11.80     10.65 o
   1  29   0       75.16       83.63      4.28 o
   2  29   0      267.59      241.56      6.08 o
   3  29   0       36.97       38.80      3.43 o
   4  29   0       92.95       69.89      4.92 o
   5  29   0        1.20       -1.12      8.55 o
   6  29   0        5.75        1.32      8.59 o
   7  29   0        5.39       -7.95     10.28 o
   0  30   0      731.20      751.81     16.04 o
   1  30   0      480.36      439.04      8.27 o
   2  30   0      100.70       98.15      4.63 o
   3  30   0       41.32       17.43      2.86 o
   4  30   0        2.51        3.34      2.65 o
   5  30   0       18.62        7.51      9.56 o
   6  30   0       44.69        3.87      8.35 o
   7  30   0       58.10       57.62     20.36 o
   1  31   0      367.97      367.20      7.59 o
   2  31   0       88.99       95.40      4.67 o
   3  31   0        3.15        1.18      2.02 o
   4  31   0        1.68       -2.20      4.06 o
   5  31   0      108.58       81.70     12.77 o
   6  31   0        2.99      -12.26      9.57 o
   7  31   0       51.37       64.04     13.95 o
   0  32   0      558.03      480.34     14.46 o
   1  32   0       29.90       30.31      3.02 o
   2  32   0      104.94      110.41      5.13 o
   3  32   0        9.48        9.37      2.63 o
   4  32   0      199.43      125.32     57.38 o
   5  32   0       41.08       39.81     11.18 o
   6  32   0       49.63       51.08     12.58 o
   1  33   0        9.49       16.54      4.25 o
   2  33   0       51.16       44.03      3.54 o
   3  33   0        2.34        7.25      2.79 o
   4  33   0      116.73       20.16     45.26 o
   5  33   0        6.64        4.98      9.17 o
   6  33   0       16.08       -1.32      9.27 o
   0  34   0        5.19        2.91      2.91 o
   1  34   0      369.51      360.48      9.70 o
   2  34   0       53.63       55.98      4.00 o
   3  34   0       41.00       40.56      7.19 o
   4  34   0       31.04       13.61      9.22 o
   5  34   0       11.38       -2.47      9.34 o
   6  34   0       14.67        4.97     10.34 o
   1  35   0       31.65       31.01      3.13 o
   2  35   0       21.70       19.42      2.83 o
   3  35   0        7.53        6.83      4.84 o
   4  35   0      150.77      152.22     16.45 o
   5  35   0       10.71       -2.28      9.96 o
   6  35   0        3.04        6.71     15.05 o
   0  36   0       58.22       42.88      5.28 o
   1  36   0        2.88        3.97      2.25 o
   2  36   0       14.79       21.64      4.51 o
   3  36   0        0.39      -16.08      9.44 o
   4  36   0       24.58       34.32     10.93 o
   5  36   0        3.08        2.14      9.41 o
   1  37   0       38.66       40.84      5.19 o
   2  37   0        4.64        7.95      7.51 o
   3  37   0       10.73       12.79      9.49 o
   4  37   0       10.00        7.90     22.01 o
   5  37   0       21.99       24.66     11.90 o
   0  38   0        0.70        1.08      8.24 o
   1  38   0        2.01       -0.61      5.96 o
   2  38   0        7.05       13.05      6.61 o
   3  38   0        9.48       10.10     10.05 o
   4  38   0        3.53        0.39      9.71 o
   5  38   0       17.73       23.30     10.87 o
   1  39   0        4.93        5.72      7.43 o
   2  39   0        6.47        5.03      6.29 o
   3  39   0       27.99       24.45     11.06 o
   4  39   0       25.07       23.88     11.30 o
   0  40   0       35.04       28.89      9.71 o
   1  40   0       38.81       40.36      7.36 o
   2  40   0        6.26       14.12      6.95 o
   3  40   0        9.58        8.57     18.97 o
   4  40   0       24.74       34.17     12.95 o
   1  41   0        2.80       -0.18      5.81 o
   2  41   0        5.08        0.20      8.29 o
   3  41   0        4.74       -4.47     11.87 o
   4  41   0        2.56       -0.50     11.14 o
   0  42   0      120.58      143.33     15.71 o
   1  42   0        0.36       -2.04      6.71 o
   2  42   0        5.42       16.98      7.59 o
   3  42   0       43.54       59.19     13.88 o
   1  43   0      130.55      166.65     20.78 o
   2  43   0        7.72       12.45      7.45 o
   3  43   0       15.45       14.21     11.24 o
   0  44   0       66.90       84.83     13.71 o
   1  44   0        1.83        1.60      7.52 o
   2  44   0       64.11       82.89     14.49 o
   1  45   0       16.49       23.77      8.49 o
 -10   1   1        0.11        8.85      8.29 o
  -9   1   1       22.86       21.41      8.62 o
  -8   1   1        8.26        3.62      4.62 o
  -7   1   1      565.05      554.56      8.41 o
  -6   1   1        0.32       -0.18      1.19 o
  -5   1   1     1041.63     1036.97      9.96 o
  -4   1   1      415.84      473.68      5.39 o
  -3   1   1      170.72      187.88      2.69 o
  -2   1   1     4151.05     3975.65     30.02 o
  -1   1   1     1057.92      988.70     10.82 o
   0   1   1      367.32      306.89      2.65 o
   1   1   1     7711.92     7328.25     43.58 o
   2   1   1       93.58       97.49      1.82 o
   3   1   1        0.37       -1.58      0.79 o
   4   1   1      726.06      774.06      8.11 o
   5   1   1      156.21      133.46      4.16 o
   6   1   1        9.34        6.30      1.57 o
   7   1   1      337.50      326.87      8.72 o
   8   1   1       70.75       69.15      8.17 o
   9   1   1        0.17        3.39      6.22 o
 -10   2   1        0.54        5.83      8.26 o
  -9   2   1        0.87        6.25      5.93 o
  -8   2   1      552.46      533.87     15.12 o
  -7   2   1        9.09        8.60      2.19 o
  -6   2   1      105.99      113.15      3.31 o
  -5   2   1      657.40      671.64      7.36 o
  -4   2   1      359.47      373.50      4.45 o
  -3   2   1       27.52       44.04      1.48 o
  -2   2   1     1315.47     1243.16     10.27 o
  -1   2   1      101.51       76.41      1.38 o
   0   2   1     6585.86     6552.26     59.79 o
   1   2   1        6.98       12.72      0.63 o
   2   2   1      202.13      214.75      2.77 o
   3   2   1      662.65      658.33      6.46 o
   4   2   1        1.15        3.97      0.93 o
   5   2   1        0.67        2.55      1.29 o
   6   2   1        0.79        0.07      1.50 o
   7   2   1      152.77      166.49      7.12 o
   8   2   1       83.75       78.68      7.23 o
   9   2   1        1.14        6.93      6.24 o
 -10   3   1        0.51       14.59      8.77 o
  -9   3   1       50.70       61.24      8.93 o
  -8   3   1      121.53      128.39      8.94 o
  -7   3   1       32.19       31.80      2.91 o
  -6   3   1       88.77       94.56      3.63 o
  -5   3   1      792.38      869.09      8.78 o
  -4   3   1      931.35     1054.95      9.14 o
  -3   3   1     2805.53     3111.20     22.86 o
  -2   3   1       31.29       27.47      0.97 o
  -1   3   1      146.85      105.12      1.23 o
   0   3   1      924.90      806.96      6.17 o
   1   3   1       85.39       84.37      1.59 o
   2   3   1     1716.58     1641.61     12.38 o
   3   3   1      208.72      235.61      3.41 o
   4   3   1      627.97      637.87      7.62 o
   5   3   1       56.27       69.07      3.11 o
   6   3   1       55.73       49.45      3.00 o
   7   3   1        0.14       -4.46      2.73 o
   8   3   1       51.31       54.35      6.74 o
   9   3   1       22.75       31.23      7.51 o
 -10   4   1        1.01       -2.70      7.56 o
  -9   4   1       21.55       25.02      7.09 o
  -8   4   1      130.13      131.55      8.89 o
  -7   4   1      191.98      161.76      5.18 o
  -6   4   1        0.25        1.25      1.16 o
  -5   4   1     1254.55     1326.79     12.52 o
  -4   4   1      375.12      400.83      4.77 o
  -3   4   1       16.43       12.24      1.23 o
  -2   4   1     1679.53     1625.02     13.30 o
  -1   4   1     1131.00     1238.88      9.57 o
   0   4   1        5.55        1.06      0.42 o
   1   4   1     2508.56     2628.79     18.07 o
   2   4   1     1030.41     1015.05      7.96 o
   3   4   1        5.61        6.43      0.91 o
   4   4   1        1.30        1.82      1.05 o
   5   4   1     1170.87     1183.75     13.18 o
   6   4   1        7.64        6.49      1.96 o
   7   4   1       45.06       47.29      4.54 o
   8   4   1       43.21       45.07      6.23 o
   9   4   1        3.49       11.57      6.37 o
 -10   5   1        3.98        8.53      8.24 o
  -9   5   1        4.62        3.20      5.96 o
  -8   5   1      125.84      140.59     11.49 o
  -7   5   1        0.10       -0.40      1.54 o
  -6   5   1        0.16       -0.19      1.17 o
  -5   5   1     1298.24     1281.96     11.72 o
  -4   5   1      376.23      388.00      4.90 o
  -3   5   1      328.91      346.93      3.86 o
  -2   5   1      260.43      263.87      2.95 o
  -1   5   1     3610.82     3437.67     26.27 o
   0   5   1      140.71      107.10      1.49 o
   1   5   1       91.90       93.29      2.16 o
   2   5   1     1979.66     1991.47     13.66 o
   3   5   1      475.48      495.72      5.17 o
   4   5   1      292.95      307.27      4.50 o
   5   5   1      191.13      194.73      4.46 o
   6   5   1       10.63        8.89      1.81 o
   7   5   1        2.39        3.96      2.45 o
   8   5   1       32.43       39.64      5.94 o
   9   5   1       14.74       12.69      6.44 o
  -9   6   1        9.54       13.29      6.60 o
  -8   6   1      296.81      268.48     11.30 o
  -7   6   1       52.80       47.06      3.51 o
  -6   6   1        3.29        4.50      1.67 o
  -5   6   1       55.53       60.93      2.26 o
  -4   6   1      326.68      370.07      4.40 o
  -3   6   1       41.05       31.59      1.24 o
  -2   6   1      541.66      509.40      4.87 o
  -1   6   1     2845.98     2821.57     20.66 o
   0   6   1     5513.72     5459.68     39.48 o
   1   6   1       23.49       35.34      1.05 o
   2   6   1       57.24       56.58      1.55 o
   3   6   1      206.02      205.75      3.95 o
   4   6   1     1017.07      952.48      9.21 o
   5   6   1       17.61       19.90      2.01 o
   6   6   1       53.11       54.52      3.46 o
   7   6   1       53.68       55.30      4.66 o
   8   6   1       71.97       67.49      8.28 o
   9   6   1        2.86        6.92      6.25 o
  -9   7   1        2.26       10.98      6.37 o
  -8   7   1       30.81       25.26      5.73 o
  -7   7   1       20.06       22.74      2.38 o
  -6   7   1        1.57        0.80      1.18 o
  -5   7   1      113.72      111.65      2.82 o
  -4   7   1      222.64      229.77      3.42 o
  -3   7   1      141.08      150.30      2.43 o
  -2   7   1        3.46        2.38      0.59 o
  -1   7   1       16.21       37.19      1.31 o
   0   7   1       11.42       11.82      0.68 o
   1   7   1      603.95      707.91      5.67 o
   2   7   1      448.76      396.26      4.37 o
   3   7   1      265.59      265.01      3.43 o
   4   7   1        3.17        5.05      1.04 o
   5   7   1      246.07      238.78      5.62 o
   6   7   1        1.12        5.11      1.88 o
   7   7   1        7.26       10.94      3.09 o
   8   7   1       30.76       27.28      5.95 o
   9   7   1        0.72        4.32      7.78 o
  -9   8   1        2.99       16.45      7.07 o
  -8   8   1       25.44       15.00      5.61 o
  -7   8   1        5.92        6.56      2.31 o
  -6   8   1      415.56      412.81      6.09 o
  -5   8   1     1304.81     1259.80     11.19 o
  -4   8   1       15.37       18.41      1.72 o
  -3   8   1     3715.51     3919.14     25.50 o
  -2   8   1     8459.44     8203.81     56.89 o
  -1   8   1     2401.08     2337.08     16.92 o
   0   8   1       20.46       17.99      0.88 o
   1   8   1     2735.06     2541.63     17.75 o
   2   8   1     1317.42     1297.10     10.71 o
   3   8   1     2315.98     2301.30     16.29 o
   4   8   1       19.88       23.50      2.70 o
   5   8   1      316.18      333.46      6.38 o
   6   8   1      108.68      103.79      5.09 o
   7   8   1        3.74        5.07      3.92 o
   8   8   1       43.89       45.85      6.41 o
  -9   9   1        6.34        1.78      6.05 o
  -8   9   1        1.32        2.64      5.46 o
  -7   9   1        0.73        2.10      2.41 o
  -6   9   1       53.48       43.74      2.42 o
  -5   9   1      157.99      142.48      2.96 o
  -4   9   1       15.20       23.41      1.24 o
  -3   9   1     1517.57     1580.07     11.36 o
  -2   9   1     1896.66     2062.15     15.34 o
  -1   9   1        3.10       -0.92      0.46 o
   0   9   1       34.71       23.07      0.73 o
   1   9   1     2272.81     2143.56     15.38 o
   2   9   1      949.23     1024.90      8.33 o
   3   9   1      305.98      328.33      5.82 o
   4   9   1        2.92        2.44      0.92 o
   5   9   1       31.07       31.70      2.39 o
   6   9   1       52.69       51.23      3.40 o
   7   9   1       25.16       27.52      4.45 o
   8   9   1        3.98        4.36      5.75 o
  -9  10   1       17.84       28.08      7.62 o
  -8  10   1       50.93       60.91      7.35 o
  -7  10   1       54.93       50.43      3.97 o
  -6  10   1      387.05      385.07      6.03 o
  -5  10   1      419.40      417.87      5.18 o
  -4  10   1       17.65       20.27      1.35 o
  -3  10   1      230.48      229.86      3.69 o
  -2  10   1    10736.13    10862.87     71.70 o
  -1  10   1       42.42       28.12      0.94 o
   0  10   1      214.39      256.27      2.61 o
   1  10   1     1814.76     1981.58     15.66 o
   2  10   1     2947.26     2871.06     20.70 o
   3  10   1       12.48        9.45      1.34 o
   4  10   1      398.67      362.48      5.55 o
   5  10   1       30.20       28.32      2.34 o
   6  10   1       12.37       14.25      2.94 o
   7  10   1       21.51       19.10      4.22 o
   8  10   1       14.49       22.61      5.97 o
  -9  11   1       13.79       35.51      8.15 o
  -8  11   1        5.38       11.84      5.87 o
  -7  11   1      582.76      547.34     10.50 o
  -6  11   1       51.33       51.28      4.68 o
  -5  11   1      301.70      320.46      5.03 o
  -4  11   1        0.35       -0.11      0.65 o
  -3  11   1       75.78       89.45      2.04 o
  -2  11   1       81.51       82.12      1.58 o
  -1  11   1     2099.39     2075.02     14.25 o
   0  11   1       34.42       36.89      1.07 o
   1  11   1      383.78      361.92      4.40 o
   2  11   1      247.77      265.21      3.60 o
   3  11   1        3.36        3.54      0.77 o
   4  11   1        9.50        6.16      1.12 o
   5  11   1      584.85      616.22      8.38 o
   6  11   1     1366.65     1310.76     15.16 o
   7  11   1       45.04       45.07      5.21 o
   8  11   1        7.23       21.46      5.31 o
  -9  12   1       19.85       22.82      7.01 o
  -8  12   1       22.08       17.95      6.36 o
  -7  12   1       96.76      102.67      5.57 o
  -6  12   1     2741.99     2672.80     24.70 o
  -5  12   1       57.54       52.51      2.29 o
  -4  12   1       64.32       64.93      1.83 o
  -3  12   1      212.88      214.69      3.14 o
  -2  12   1      123.01       90.94      1.94 o
  -1  12   1     2389.88     2322.26     18.03 o
   0  12   1     5779.44     5806.50     41.08 o
   1  12   1     2926.73     2840.11     19.65 o
   2  12   1       81.00       83.85      1.99 o
   3  12   1      399.26      402.34      5.14 o
   4  12   1        6.10        4.44      1.10 o
   5  12   1       19.06       10.11      2.06 o
   6  12   1     2083.45     2085.52     23.99 o
   7  12   1      154.39      156.78      8.30 o
   8  12   1        7.30       12.20      7.15 o
  -9  13   1        5.01        2.50      5.94 o
  -8  13   1       94.47       77.74      8.30 o
  -7  13   1       21.48       33.84      3.49 o
  -6  13   1     3556.62     3527.31     31.19 o
  -5  13   1       71.89       67.65      2.56 o
  -4  13   1      454.98      408.57      4.53 o
  -3  13   1     1513.39     1487.89     11.93 o
  -2  13   1     1058.59     1068.38      8.45 o
  -1  13   1     1303.09     1339.07     10.95 o
   0  13   1      576.46      551.82      5.23 o
   1  13   1     2697.66     2622.55     18.39 o
   2  13   1      193.79      211.20      3.10 o
   3  13   1       75.55       75.17      2.57 o
   4  13   1      419.20      405.56      5.29 o
   5  13   1      251.74      247.40      5.18 o
   6  13   1      587.99      633.47     11.83 o
   7  13   1        1.32        6.54      3.79 o
   8  13   1       47.69       43.09      6.62 o
  -9  14   1       10.09       24.92      6.74 o
  -8  14   1        0.32        1.43      5.97 o
  -7  14   1      796.87      836.14     13.68 o
  -6  14   1       15.81       19.72      2.48 o
  -5  14   1      121.74      113.11      2.95 o
  -4  14   1      151.35      146.16      2.99 o
  -3  14   1     3531.42     3681.52     26.41 o
  -2  14   1       44.10       30.20      1.27 o
  -1  14   1      706.89      786.85      8.11 o
   0  14   1      954.05     1067.93      8.88 o
   1  14   1       65.06       68.76      1.78 o
   2  14   1      140.51      139.33      2.60 o
   3  14   1     2536.24     2602.36     20.76 o
   4  14   1      137.83      135.85      3.10 o
   5  14   1        1.60        1.62      2.66 o
   6  14   1      325.03      335.22      8.53 o
   7  14   1      160.52      173.31      8.30 o
   8  14   1        8.44       -0.75      5.92 o
  -9  15   1       73.87       77.38      8.75 o
  -8  15   1        9.63       13.88      6.29 o
  -7  15   1       45.64       43.28      4.67 o
  -6  15   1      305.90      320.33     10.21 o
  -5  15   1       20.65       19.18      1.47 o
  -4  15   1       54.73       45.40      1.98 o
  -3  15   1      954.61     1116.63      9.85 o
  -2  15   1      319.75      399.33      4.27 o
  -1  15   1     8259.10     8516.11     62.68 o
   0  15   1       64.54       72.04      1.85 o
   1  15   1     9065.94     9448.15     61.53 o
   2  15   1      389.32      440.68      5.24 o
   3  15   1       50.29       38.71      2.24 o
   4  15   1      376.90      356.69      5.19 o
   5  15   1       40.84       46.80      2.87 o
   6  15   1       26.15       31.28      4.14 o
   7  15   1        0.27        3.98      3.53 o
   8  15   1        1.24        9.25      6.24 o
  -9  16   1        7.25        1.70      5.87 o
  -8  16   1       18.46       35.41      6.76 o
  -7  16   1       46.28       54.40      4.24 o
  -6  16   1     4301.54     4112.51     43.15 o
  -5  16   1      114.86      122.24      3.06 o
  -4  16   1      279.39      248.25      4.07 o
  -3  16   1       11.38        7.27      0.98 o
  -2  16   1     3726.72     4160.27     29.27 o
  -1  16   1     1012.59     1072.64     11.12 o
   0  16   1     1393.31     1270.11     10.41 o
   1  16   1      106.07      106.40      2.20 o
   2  16   1     1145.16     1315.21     11.66 o
   3  16   1        0.00       -0.19      0.78 o
   4  16   1        6.18        4.37      1.11 o
   5  16   1      293.39      269.47      5.40 o
   6  16   1     1587.74     1516.96     20.72 o
   7  16   1       79.32       81.10      6.38 o
   8  16   1       27.75       35.48      7.62 o
  -9  17   1        0.08        0.90      7.26 o
  -8  17   1      246.88      252.86     12.66 o
  -7  17   1      138.90      165.68      7.74 o
  -6  17   1      846.38      794.01     12.73 o
  -5  17   1      347.83      350.55      5.16 o
  -4  17   1       13.27        8.44      1.51 o
  -3  17   1      382.33      351.14      4.65 o
  -2  17   1      141.51      158.79      2.99 o
  -1  17   1      279.67      277.50      4.95 o
   0  17   1      136.94      134.12      4.26 o
   1  17   1     1799.35     1706.53     13.01 o
   2  17   1        0.62        0.56      1.18 o
   3  17   1       36.86       39.97      2.20 o
   4  17   1        1.08        1.93      1.05 o
   5  17   1     1075.68     1096.49     11.79 o
   6  17   1       62.03       87.48      5.52 o
   7  17   1        5.96        9.88      4.14 o
   8  17   1        8.91        9.27      6.82 o
  -9  18   1       29.89       49.67      8.25 o
  -8  18   1        0.21       -1.93      5.33 o
  -7  18   1        6.78        2.64      2.30 o
  -6  18   1      104.18      110.14      5.13 o
  -5  18   1     1069.49     1047.47     10.38 o
  -4  18   1        8.86        5.90      1.15 o
  -3  18   1       75.48      100.37      2.70 o
  -2  18   1      276.79      268.45      3.63 o
  -1  18   1      408.03      452.51      5.41 o
   0  18   1        1.42        0.80      0.88 o
   1  18   1      563.61      677.31      6.64 o
   2  18   1       73.85       95.32      2.65 o
   3  18   1        4.96        4.08      1.09 o
   4  18   1      204.37      189.99      4.28 o
   5  18   1      178.22      173.73      4.81 o
   6  18   1       57.89       56.51      5.20 o
   7  18   1        0.36        4.18      3.99 o
   8  18   1        7.61       15.23      6.86 o
  -9  19   1        0.80       -1.18      6.37 o
  -8  19   1       22.69       30.30      6.72 o
  -7  19   1      140.51      129.75      7.11 o
  -6  19   1        6.67        8.17      2.32 o
  -5  19   1        3.82        4.17      1.15 o
  -4  19   1      108.95      110.16      3.14 o
  -3  19   1        0.33        3.04      1.35 o
  -2  19   1     1306.51     1377.88     11.45 o
  -1  19   1      114.18       91.10      2.43 o
   0  19   1       21.10       22.24      1.49 o
   1  19   1       55.16       53.03      1.89 o
   2  19   1     3170.12     3254.13     25.36 o
   3  19   1       10.29       16.93      1.99 o
   4  19   1       95.56       96.24      3.60 o
   5  19   1        7.85       12.62      2.37 o
   6  19   1       23.21       20.01      3.00 o
   7  19   1       71.03       77.58      7.08 o
   8  19   1        4.17        7.83      7.03 o
  -9  20   1        5.04       17.88      6.65 o
  -8  20   1       24.25       19.44      6.29 o
  -7  20   1        3.60        8.94      3.78 o
  -6  20   1       83.34       76.66      5.00 o
  -5  20   1       15.80       16.27      1.95 o
  -4  20   1       75.20       80.72      3.36 o
  -3  20   1      125.32      113.01      3.45 o
  -2  20   1     2651.10     2895.14     21.64 o
  -1  20   1        4.60        1.98      0.88 o
   0  20   1      433.98      408.08      5.13 o
   1  20   1        1.69        0.63      0.78 o
   2  20   1     1481.15     1552.03     13.76 o
   3  20   1       44.15       39.24      3.13 o
   4  20   1       66.96       75.93      3.71 o
   5  20   1        2.06        4.68      2.14 o
   6  20   1        0.15       -2.41      1.90 o
   7  20   1        4.11        8.72      5.76 o
   8  20   1        0.06       -1.29      6.82 o
  -8  21   1       39.55       50.06      7.57 o
  -7  21   1       38.79       25.67      5.16 o
  -6  21   1       10.55        9.21      3.25 o
  -5  21   1      237.53      227.58      5.85 o
  -4  21   1        6.38        2.56      1.55 o
  -3  21   1      209.66      242.00      3.95 o
  -2  21   1      624.08      643.77      6.62 o
  -1  21   1        6.53        8.52      1.21 o
   0  21   1       27.40       28.12      1.65 o
   1  21   1       88.47       89.79      2.31 o
   2  21   1       43.42       41.62      2.13 o
   3  21   1       10.51       16.33      1.74 o
   4  21   1       99.94       97.94      3.99 o
   5  21   1      215.55      197.21      5.42 o
   6  21   1       22.29       18.73      3.10 o
   7  21   1        5.26        3.16      5.72 o
   8  21   1        9.98       12.27      8.58 o
  -8  22   1       10.13        1.64      6.27 o
  -7  22   1       39.80       42.32      5.73 o
  -6  22   1       10.03       12.29      3.19 o
  -5  22   1      489.04      434.07      8.64 o
  -4  22   1        8.93        7.21      1.51 o
  -3  22   1      776.72      811.23      9.00 o
  -2  22   1        0.12       -0.15      0.65 o
  -1  22   1      786.02      726.81      8.15 o
   0  22   1       23.29       27.80      1.70 o
   1  22   1      527.37      491.52      5.68 o
   2  22   1        0.20        0.31      0.99 o
   3  22   1       93.08      114.17      3.66 o
   4  22   1      127.58      125.89      4.83 o
   5  22   1      188.90      178.68      5.85 o
   6  22   1        0.23        0.50      2.35 o
   7  22   1      113.01      116.82     10.23 o
  -8  23   1        9.73       13.82      6.28 o
  -7  23   1       10.72       23.29      5.14 o
  -6  23   1        2.10        4.89      3.44 o
  -5  23   1       47.51       45.24      3.97 o
  -4  23   1       52.86       51.60      3.13 o
  -3  23   1        8.23        3.73      1.60 o
  -2  23   1      127.97      131.97      2.93 o
  -1  23   1      290.42      305.11      7.12 o
   0  23   1      109.72      109.81      3.22 o
   1  23   1       10.77       10.59      1.18 o
   2  23   1        0.03        2.39      1.05 o
   3  23   1       88.14       80.39      3.47 o
   4  23   1       47.38       64.95      4.94 o
   5  23   1       29.65       32.10      6.55 o
   6  23   1        7.93       10.01      2.57 o
   7  23   1        3.17        1.20      6.25 o
  -8  24   1       22.30       21.87      7.69 o
  -7  24   1       16.98       20.93      6.24 o
  -6  24   1       15.82        9.28      3.53 o
  -5  24   1      166.62      155.55      6.35 o
  -4  24   1      124.71      133.25      4.66 o
  -3  24   1      117.57      118.70      3.57 o
  -2  24   1      121.93      113.33      3.95 o
  -1  24   1       21.51       26.88      1.82 o
   0  24   1      105.57      121.57      3.04 o
   1  24   1        0.23       -0.13      1.01 o
   2  24   1       18.01       24.18      1.87 o
   3  24   1        9.08        4.83      2.24 o
   4  24   1      147.17      151.91      5.60 o
   5  24   1      632.84      598.64     12.44 o
   6  24   1       19.61       16.48      2.93 o
   7  24   1       10.12       18.89      6.51 o
  -8  25   1        0.95       -5.40      5.41 o
  -7  25   1       52.48       56.52      8.74 o
  -6  25   1        1.09        1.82      3.25 o
  -5  25   1      321.56      299.18      9.05 o
  -4  25   1      113.18      113.86      5.06 o
  -3  25   1      446.34      427.85      6.04 o
  -2  25   1       78.26       81.85      3.20 o
  -1  25   1      442.03      430.18      6.48 o
   0  25   1       18.11       17.23      1.70 o
   1  25   1      474.97      462.05      6.63 o
   2  25   1        1.46        0.76      1.32 o
   3  25   1       10.37        8.50      2.04 o
   4  25   1        0.01        3.46      2.38 o
   5  25   1      169.02      181.87      8.19 o
   6  25   1        2.17        9.56      3.92 o
   7  25   1        5.27       -6.47      7.56 o
  -8  26   1       16.83       40.81      8.75 o
  -7  26   1        3.50        2.44      5.77 o
  -6  26   1      110.44      121.26      7.44 o
  -5  26   1       73.93       74.64      6.70 o
  -4  26   1       55.54       54.77      4.58 o
  -3  26   1       95.36       89.18      3.09 o
  -2  26   1       72.23       78.73      2.75 o
  -1  26   1       26.50       24.14      1.74 o
   0  26   1       65.61       58.13      2.79 o
   1  26   1       34.93       33.68      2.32 o
   2  26   1       94.68      103.33      3.85 o
   3  26   1      271.27      240.82     12.64 o
   4  26   1        3.98        1.14      2.28 o
   5  26   1        1.36       -4.95      5.48 o
   6  26   1       42.50       33.51      6.64 o
   7  26   1       38.72       46.75     10.23 o
  -8  27   1        4.11        3.96      7.30 o
  -7  27   1        0.68        5.83      6.05 o
  -6  27   1       91.81       83.68      6.36 o
  -5  27   1        9.84        7.05      2.78 o
  -4  27   1       48.76       43.92      5.79 o
  -3  27   1        1.38        0.37      1.44 o
  -2  27   1       17.45       16.99      2.25 o
  -1  27   1      310.90      290.67      4.79 o
   0  27   1      367.52      382.95      6.29 o
   1  27   1       96.39       98.62      3.81 o
   2  27   1        8.93        8.52      1.92 o
   3  27   1       12.21       12.85      3.11 o
   4  27   1       21.89       16.35      6.99 o
   5  27   1        1.97        7.40      3.53 o
   6  27   1        3.03        1.12      4.64 o
   7  27   1        0.10       -1.66     11.25 o
  -7  28   1       23.08       36.84      9.04 o
  -6  28   1       74.78       79.83      6.45 o
  -5  28   1      136.34      150.39      9.81 o
  -4  28   1        1.56        7.32      2.73 o
  -3  28   1        1.97        2.35      1.66 o
  -2  28   1        6.72        8.27      2.79 o
  -1  28   1      214.24      214.21      4.29 o
   0  28   1     5854.98     5539.53     41.93 o
   1  28   1        0.13       -1.32      1.32 o
   2  28   1        6.75        4.57      2.03 o
   3  28   1       58.21       68.81      4.88 o
   4  28   1       43.81       33.03      5.83 o
   5  28   1        0.34       -2.59      2.97 o
   6  28   1        5.87       -1.20     10.26 o
   7  28   1        0.08       16.40     11.00 o
  -7  29   1        0.03      -11.98     10.21 o
  -6  29   1        3.68       -2.78      6.26 o
  -5  29   1       17.61       20.32      3.48 o
  -4  29   1        8.55        5.82      2.50 o
  -3  29   1      242.80      262.14      6.91 o
  -2  29   1        0.02        0.47      1.29 o
  -1  29   1      219.10      218.52      5.12 o
   0  29   1       18.33       67.72     17.19 o
   1  29   1      485.55      475.33      9.30 o
   2  29   1       81.49       95.72      6.12 o
   3  29   1       51.11       51.58      4.56 o
   4  29   1        1.89        1.42      2.73 o
   5  29   1        6.67        6.68      3.34 o
   6  29   1        4.93       -2.43      7.85 o
  -7  30   1       32.63       37.75     12.78 o
  -6  30   1        0.08       14.30      6.04 o
  -5  30   1      122.62      104.73      7.94 o
  -4  30   1        5.74        3.31      3.13 o
  -3  30   1      190.13      159.38      7.09 o
  -2  30   1       19.47       17.18      2.52 o
  -1  30   1       29.58       34.42      3.06 o
   0  30   1     1690.08     1676.55     19.69 o
   1  30   1        6.42       12.05      2.65 o
   2  30   1       95.85       83.52      5.40 o
   3  30   1       40.33       34.26      4.26 o
   4  30   1      140.87      117.57      8.20 o
   5  30   1       10.07        4.31      3.53 o
   6  30   1        0.93       -4.02      8.98 o
  -7  31   1        2.81       -6.88     10.45 o
  -6  31   1        2.31       -3.72      5.89 o
  -5  31   1        0.70        4.11      3.31 o
  -4  31   1      390.06      329.05     11.13 o
  -3  31   1       63.82       48.17      7.75 o
  -2  31   1       23.51       16.57      3.15 o
  -1  31   1       38.80       39.37      3.17 o
   0  31   1        1.25       21.82      4.23 o
   1  31   1       80.99       78.80      5.26 o
   2  31   1      117.44      100.63      5.90 o
   3  31   1        0.05       -1.91      2.53 o
   4  31   1      139.70      127.32      9.68 o
   5  31   1       58.64       68.39      9.13 o
   6  31   1        2.40       -3.42      9.05 o
  -7  32   1      101.39      137.69     18.23 o
  -6  32   1      159.72      107.37     24.94 o
  -5  32   1       31.46       18.04      4.92 o
  -4  32   1       17.17       12.95      3.81 o
  -3  32   1      211.29      179.36      7.77 o
  -2  32   1        4.26        2.64      2.52 o
  -1  32   1       50.32       69.16      4.88 o
   0  32   1      635.54      623.32     13.56 o
   1  32   1      483.21      463.85     11.90 o
   2  32   1       13.36       14.94      3.43 o
   3  32   1       71.40       58.47      6.13 o
   4  32   1       86.64       81.60      7.36 o
   5  32   1       11.52       10.97      5.98 o
   6  32   1       15.66        9.87     10.21 o
  -6  33   1        0.01        6.23      9.98 o
  -5  33   1      271.77      286.11     22.79 o
  -4  33   1       11.01       15.42      4.75 o
  -3  33   1       28.25       15.38      3.47 o
  -2  33   1        2.11        3.45      2.56 o
  -1  33   1     1535.14     1461.63     21.40 o
   0  33   1      210.46      225.53      7.48 o
   1  33   1      502.09      491.29     11.10 o
   2  33   1        0.36        2.88      2.68 o
   3  33   1       11.51       13.80      3.83 o
   4  33   1        0.29       -0.85      3.03 o
   5  33   1       43.81       30.80      7.71 o
   6  33   1       15.75       18.39     10.75 o
  -6  34   1       35.00       19.53     10.94 o
  -5  34   1        0.81       -0.49      4.54 o
  -4  34   1        0.76        6.19      4.71 o
  -3  34   1        1.49        2.28      4.62 o
  -2  34   1      109.26      117.99      6.35 o
  -1  34   1        0.01       12.13      5.40 o
   0  34   1        0.00        3.57      2.47 o
   1  34   1      134.45      151.00      6.90 o
   2  34   1       97.30       99.20      6.21 o
   3  34   1        6.58        5.38      3.24 o
   4  34   1       26.20       21.03      4.87 o
   5  34   1       39.97       11.55     17.13 o
  -6  35   1        2.12        1.15      9.45 o
  -5  35   1        2.55        7.36      5.71 o
  -4  35   1      260.88      213.14     10.03 o
  -3  35   1        3.66        3.65      3.20 o
  -2  35   1      273.66      269.02     11.67 o
  -1  35   1        1.61        3.85      2.88 o
   0  35   1       30.09       31.54      4.05 o
   1  35   1      129.80      143.50      6.91 o
   2  35   1       30.36       36.57      4.49 o
   3  35   1       25.75       37.82      5.47 o
   4  35   1      131.00      125.29     15.85 o
   5  35   1        0.43        0.49      5.26 o
  -6  36   1       14.15        5.78     11.19 o
  -5  36   1       11.97        8.02      7.91 o
  -4  36   1        0.03        0.63      2.97 o
  -3  36   1       22.89       19.33      5.09 o
  -2  36   1       39.72       38.29      4.66 o
  -1  36   1      141.88      148.64      7.36 o
   0  36   1        0.01       -1.40      3.38 o
   1  36   1      178.64      174.42      7.65 o
   2  36   1       12.13       13.15      3.58 o
   3  36   1        2.51        0.87      2.96 o
   4  36   1        1.59        3.65      8.90 o
   5  36   1       15.70        0.59     10.93 o
  -5  37   1        2.81       -3.60      9.71 o
  -4  37   1       65.13       55.78     22.66 o
  -3  37   1       19.02       26.63      7.73 o
  -2  37   1       20.70       27.15      6.28 o
  -1  37   1        6.24        6.58      2.99 o
   0  37   1        1.14        3.48      2.83 o
   1  37   1       13.28        8.34      3.33 o
   2  37   1        2.19        1.37      4.47 o
   3  37   1       14.34        7.60      4.04 o
   4  37   1       16.81       22.47      8.35 o
  -5  38   1        0.18       -9.60      9.79 o
  -4  38   1        0.25       -3.26      7.86 o
  -3  38   1        0.55        0.03      3.24 o
  -2  38   1      248.33      275.02      9.55 o
  -1  38   1        7.83        6.27      3.51 o
   0  38   1      333.13      301.68      9.49 o
   1  38   1       18.60       22.18      4.52 o
   2  38   1      137.01      161.25      8.26 o
   3  38   1        3.40        0.09      6.37 o
   4  38   1        6.41       -4.85     17.63 o
  -5  39   1        1.00        3.92     10.34 o
  -4  39   1        1.10        1.69      4.97 o
  -3  39   1       71.70       73.65      9.54 o
  -2  39   1        1.64        7.66      3.53 o
  -1  39   1       96.60      101.99      8.24 o
   0  39   1       28.92       35.66      6.44 o
   1  39   1       16.30       21.59      3.93 o
   2  39   1       20.50       17.35      4.26 o
   3  39   1        0.35       -0.37      5.85 o
   4  39   1        0.00        8.76     11.10 o
  -4  40   1        2.55       10.31     11.13 o
  -3  40   1        6.79       17.87      7.08 o
  -2  40   1       44.72       43.02      5.85 o
  -1  40   1      278.50      287.95     10.08 o
   0  40   1       16.50       14.33      3.84 o
   1  40   1      257.58      274.37      9.34 o
   2  40   1        0.06        1.84      4.75 o
   3  40   1       39.38       35.95      8.08 o
  -4  41   1        1.02        8.85     11.38 o
  -3  41   1        6.78       -0.08      9.00 o
  -2  41   1        7.24        4.08      7.71 o
  -1  41   1        0.03        5.79      3.44 o
   0  41   1       17.24       20.24      3.94 o
   1  41   1        1.68        0.68      4.59 o
   2  41   1        4.86        0.31      5.62 o
   3  41   1       23.94       30.46     12.07 o
  -3  42   1        9.02        5.78     10.76 o
  -2  42   1       74.39       76.11      9.87 o
  -1  42   1       38.09       46.78      7.01 o
   0  42   1       87.92      120.19      8.82 o
   1  42   1        6.88       14.67      5.36 o
   2  42   1       33.56       45.96      8.89 o
  -3  43   1       12.09       34.00     12.87 o
  -2  43   1        0.15       -2.30      6.23 o
  -1  43   1      193.92      218.69     11.69 o
   0  43   1        7.08        9.87      5.24 o
   1  43   1      163.55      190.62     11.65 o
   2  43   1       23.77       37.22     15.89 o
  -2  44   1       26.13       28.83     25.43 o
  -1  44   1        0.02        0.38      7.57 o
   0  44   1      107.59      130.14     11.37 o
   1  44   1       13.27       16.75      7.85 o
 -10   0   2       44.53       63.90     16.90 o
  -9   0   2        4.77        3.55     10.52 o
  -8   0   2      110.86      160.47      9.61 o
  -7   0   2       51.13       42.63      4.21 o
  -6   0   2       67.93       63.37      4.12 o
  -5   0   2      658.69      673.48     11.08 o
  -4   0   2        0.00        1.73      1.34 o
  -3   0   2       27.66       26.68      1.66 o
  -2   0   2     1324.09     1272.13     14.59 o
  -1   0   2    20725.77    19470.15    213.78 o
   0   0   2   136373.27   114565.69   1432.33 o
   1   0   2       12.72        6.99      0.88 o
   2   0   2      863.42      879.75     11.65 o
   3   0   2      115.95      144.77      4.34 o
   4   0   2       84.85       84.93      4.35 o
   5   0   2        0.39       -0.45      1.83 o
   6   0   2        0.51        4.84      3.50 o
   7   0   2       20.34       13.21      3.92 o
   8   0   2        1.64        6.22      8.10 o
 -10   1   2        1.83        7.11      8.03 o
  -9   1   2       64.15       58.86     10.84 o
  -8   1   2        0.69        1.97      2.10 o
  -7   1   2      170.19      174.19      5.08 o
  -6   1   2       13.68       19.81      2.02 o
  -5   1   2       13.12       15.30      1.60 o
  -4   1   2       42.54       28.17      1.61 o
  -3   1   2      471.50      542.87      5.11 o
  -2   1   2     2939.77     2959.73     23.91 o
  -1   1   2     7084.01     6972.42     64.26 o
   0   1   2    34291.86    32084.91    185.87 o
   1   1   2        5.83        3.50      0.51 o
   2   1   2       42.72       37.48      1.62 o
   3   1   2      822.52      769.33      8.03 o
   4   1   2      281.21      253.94      4.59 o
   5   1   2       62.73       72.34      3.27 o
   6   1   2        0.00        0.66      1.77 o
   7   1   2       21.85       25.63      3.19 o
   8   1   2       50.56       38.67      6.58 o
 -10   2   2        0.26       -0.39      6.93 o
  -9   2   2       23.17       25.95     12.57 o
  -8   2   2       28.54       30.78      3.70 o
  -7   2   2      213.20      198.84      6.09 o
  -6   2   2        2.49        1.04      1.43 o
  -5   2   2     2800.93     2965.81     25.42 o
  -4   2   2      499.31      569.60      6.20 o
  -3   2   2     2820.56     2838.20     24.71 o
  -2   2   2      762.35      757.82      7.08 o
  -1   2   2     1244.36     1263.08     11.58 o
   0   2   2     1748.74     1631.06     10.13 o
   1   2   2      261.78      254.53      2.62 o
   2   2   2       33.03       32.27      1.46 o
   3   2   2     1288.65     1309.95     11.92 o
   4   2   2      765.52      795.82      8.92 o
   5   2   2        1.60        1.53      1.40 o
   6   2   2        3.21        4.20      1.74 o
   7   2   2        0.82        2.18      2.58 o
   8   2   2        0.51        7.50      5.56 o
 -10   3   2        0.23       -1.95      7.20 o
  -9   3   2       53.81       42.04      7.52 o
  -8   3   2      192.09      187.89      6.63 o
  -7   3   2        1.22        0.13      2.40 o
  -6   3   2      259.62      276.47      5.14 o
  -5   3   2      659.22      618.27      7.43 o
  -4   3   2     5462.01     5866.42     44.10 o
  -3   3   2     2953.07     3044.64     23.30 o
  -2   3   2      497.05      430.29      3.88 o
  -1   3   2     3112.78     3247.79     27.95 o
   0   3   2       54.27       53.99      1.51 o
   1   3   2       50.97       69.44      1.78 o
   2   3   2       92.46       84.46      2.06 o
   3   3   2      116.28      135.64      3.08 o
   4   3   2      120.40      126.97      3.47 o
   5   3   2      244.12      225.03      4.85 o
   6   3   2        0.42        2.08      2.54 o
   7   3   2        2.58        4.83      2.61 o
   8   3   2        3.31        2.38      5.94 o
 -10   4   2        1.11        1.23      7.27 o
  -9   4   2       10.53        4.61      8.13 o
  -8   4   2      280.85      255.74      7.34 o
  -7   4   2       69.11       55.61      3.68 o
  -6   4   2       40.79       58.60      2.82 o
  -5   4   2      272.14      272.72      4.49 o
  -4   4   2      549.96      547.96      5.92 o
  -3   4   2      508.75      488.41      4.98 o
  -2   4   2     2273.93     2097.67     16.04 o
  -1   4   2      118.10      109.26      1.91 o
   0   4   2     9644.45     9141.63     54.52 o
   1   4   2     2714.50     2577.23     18.31 o
   2   4   2      293.96      233.13      4.04 o
   3   4   2     1243.47     1261.11     12.12 o
   4   4   2      431.96      438.47      6.18 o
   5   4   2       73.66       64.31      3.21 o
   6   4   2       11.39       12.29      2.34 o
   7   4   2      258.93      251.00      7.17 o
   8   4   2       12.09        6.56      4.99 o
 -10   5   2        0.04        6.36      9.14 o
  -9   5   2       36.88       43.21      6.91 o
  -8   5   2       77.66       77.32      4.82 o
  -7   5   2      252.90      203.39      5.75 o
  -6   5   2        8.86        7.58      1.57 o
  -5   5   2     1998.93     2058.95     18.54 o
  -4   5   2      485.98      464.81      6.31 o
  -3   5   2     1074.75     1250.91     10.62 o
  -2   5   2      172.81      151.07      2.06 o
  -1   5   2    17144.98    16568.50    115.17 o
   0   5   2     7411.81     7143.08     44.16 o
   1   5   2      836.34      835.98      7.16 o
   2   5   2      259.76      256.23      3.38 o
   3   5   2      126.41      127.77      3.93 o
   4   5   2       27.29       29.80      2.04 o
   5   5   2       47.03       52.82      2.91 o
   6   5   2        6.39        1.84      1.91 o
   7   5   2        0.00       -1.05      2.38 o
   8   5   2        1.83        7.68      5.02 o
 -10   6   2        0.09       -3.30      6.75 o
  -9   6   2        7.20        1.77      4.48 o
  -8   6   2       70.90       63.69      4.18 o
  -7   6   2       19.29       21.11      2.61 o
  -6   6   2       56.08       57.76      3.08 o
  -5   6   2      110.28      139.88      3.79 o
  -4   6   2       31.46       33.74      2.07 o
  -3   6   2      134.90      148.25      2.96 o
  -2   6   2      263.75      272.93      4.05 o
  -1   6   2       10.73       23.58      0.91 o
   0   6   2      859.25      836.04      6.78 o
   1   6   2     3533.04     3628.71     27.64 o
   2   6   2        3.43        5.29      0.69 o
   3   6   2        0.11        0.56      0.83 o
   4   6   2       28.12       31.63      2.13 o
   5   6   2      327.63      331.54      5.82 o
   6   6   2       31.77       28.61      2.92 o
   7   6   2       64.19       74.52      4.80 o
   8   6   2        8.30       15.80      5.17 o
 -10   7   2       18.24       17.85      8.60 o
  -9   7   2       11.80       12.27      5.09 o
  -8   7   2       22.48       20.69      2.55 o
  -7   7   2        0.84       -0.07      1.93 o
  -6   7   2       20.50       37.33      2.84 o
  -5   7   2      129.20      126.52      3.54 o
  -4   7   2     2400.49     2593.07     25.61 o
  -3   7   2      710.29      648.70      6.76 o
  -2   7   2     6084.89     5618.57     41.74 o
  -1   7   2      265.13      301.23      2.90 o
   0   7   2      319.41      302.37      3.31 o
   1   7   2      734.04      713.97      6.59 o
   2   7   2      794.87      802.43      7.94 o
   3   7   2        0.06       -0.61      0.81 o
   4   7   2      180.03      203.17      6.38 o
   5   7   2       31.82       26.45      2.37 o
   6   7   2        1.95        2.96      1.93 o
   7   7   2        3.99        2.31      2.59 o
   8   7   2       13.02       11.96      5.31 o
 -10   8   2       31.99       34.70     10.18 o
  -9   8   2        5.98       12.31      5.03 o
  -8   8   2       77.13       66.44      3.94 o
  -7   8   2        0.54        1.47      1.57 o
  -6   8   2      104.54      100.59      4.17 o
  -5   8   2      125.26      109.59      3.79 o
  -4   8   2      201.55      214.09      4.32 o
  -3   8   2      464.18      516.21      5.55 o
  -2   8   2     1633.51     1522.55     15.22 o
  -1   8   2     3742.65     3500.79     23.91 o
   0   8   2     3069.79     2963.54     21.36 o
   1   8   2      654.82      605.64      5.83 o
   2   8   2      908.14      819.37      7.76 o
   3   8   2        1.89        1.12      1.30 o
   4   8   2      224.08      216.54      4.56 o
   5   8   2        3.05        1.83      1.50 o
   6   8   2      159.44      166.29      5.42 o
   7   8   2        6.96        3.46      2.91 o
   8   8   2        2.36       13.75      5.38 o
 -10   9   2        7.01       20.34      8.86 o
  -9   9   2        8.65       15.60      4.90 o
  -8   9   2        9.58        8.08      2.01 o
  -7   9   2       74.12       72.39      3.81 o
  -6   9   2       26.73       28.47      2.36 o
  -5   9   2      663.90      598.71      7.40 o
  -4   9   2      260.67      230.56      4.09 o
  -3   9   2      924.29      948.03      8.19 o
  -2   9   2     1233.25     1286.71     11.36 o
  -1   9   2      404.02      316.22      2.87 o
   0   9   2      136.46      123.66      2.22 o
   1   9   2       43.37       46.63      1.48 o
   2   9   2      161.79      151.79      3.04 o
   3   9   2        1.42       -0.33      0.78 o
   4   9   2      436.65      403.23      6.30 o
   5   9   2       71.20       67.96      3.34 o
   6   9   2       60.00       60.73      3.84 o
   7   9   2        0.37        2.22      2.63 o
   8   9   2        7.70       14.31      5.36 o
 -10  10   2        0.14       10.76      8.27 o
  -9  10   2        5.83        5.66      4.56 o
  -8  10   2       17.77       18.62      2.76 o
  -7  10   2       37.18       42.92      3.05 o
  -6  10   2        0.00       -0.19      1.45 o
  -5  10   2        4.95        4.86      1.07 o
  -4  10   2      168.14      183.78      3.64 o
  -3  10   2        1.93        1.73      0.69 o
  -2  10   2     7562.46     7978.45     58.20 o
  -1  10   2      346.22      355.11      3.69 o
   0  10   2     2050.00     2048.83     15.59 o
   1  10   2       37.40       70.59     14.07 o
   2  10   2      376.49      381.23      5.11 o
   3  10   2      189.81      220.57      4.03 o
   4  10   2       27.44       34.84      3.75 o
   5  10   2      177.30      181.91      5.02 o
   6  10   2      102.24      105.42      4.75 o
   7  10   2        0.50        1.31      2.62 o
   8  10   2       26.71       28.34      6.53 o
 -10  11   2       11.61       29.04      9.83 o
  -9  11   2       10.11       11.98      5.00 o
  -8  11   2       29.93       29.72      4.26 o
  -7  11   2        5.87        9.54      1.95 o
  -6  11   2      829.52      768.43     10.25 o
  -5  11   2      219.71      189.66      3.92 o
  -4  11   2      106.23      122.24      4.51 o
  -3  11   2      464.77      428.14      5.18 o
  -2  11   2      141.26      206.24      3.45 o
  -1  11   2     3304.92     3400.53     24.73 o
   0  11   2       15.42       18.05      1.07 o
   1  11   2      167.67      181.38      2.89 o
   2  11   2       98.79       96.26      2.59 o
   3  11   2      649.33      641.58      7.97 o
   4  11   2       28.82       21.08      2.87 o
   5  11   2      145.16      146.11      5.37 o
   6  11   2        7.10        5.32      2.16 o
   7  11   2       13.07       13.53      3.43 o
   8  11   2        0.21        8.03      5.70 o
 -10  12   2        1.50       17.09     11.11 o
  -9  12   2        2.83        3.62      4.45 o
  -8  12   2        6.01        4.28      2.73 o
  -7  12   2        6.48       10.54      1.99 o
  -6  12   2      425.63      389.88      8.71 o
  -5  12   2      667.54      643.68      8.64 o
  -4  12   2        1.08        2.92      1.28 o
  -3  12   2      315.11      332.85      4.18 o
  -2  12   2      246.77      264.81      3.53 o
  -1  12   2     3376.90     3566.43     24.79 o
   0  12   2      671.11      648.06      5.89 o
   1  12   2      221.94      268.21      4.46 o
   2  12   2      432.05      438.39      5.68 o
   3  12   2        0.13       -1.01      1.07 o
   4  12   2       42.65       42.07      2.57 o
   5  12   2      309.47      336.55      6.68 o
   6  12   2      108.89      113.38      4.95 o
   7  12   2       10.49        9.97      3.11 o
   8  12   2        0.22       -3.96      4.98 o
  -9  13   2       45.40       43.41      5.94 o
  -8  13   2        4.42        4.50      2.78 o
  -7  13   2      416.83      418.46      7.77 o
  -6  13   2      131.95      154.17      4.53 o
  -5  13   2       46.10       50.35      2.70 o
  -4  13   2       29.02       30.13      1.92 o
  -3  13   2     1412.13     1426.76     11.74 o
  -2  13   2      823.42      847.23      7.77 o
  -1  13   2      556.43      546.25      5.31 o
   0  13   2       35.05       32.14      1.28 o
   1  13   2     4343.02     4300.97     32.66 o
   2  13   2      220.86      224.58      4.08 o
   3  13   2       11.19        6.40      1.39 o
   4  13   2       59.02       60.04      2.90 o
   5  13   2       31.15       35.79      3.58 o
   6  13   2        0.59        2.80      2.02 o
   7  13   2        0.17        0.74      2.77 o
   8  13   2        0.05       10.44      5.33 o
  -9  14   2        0.60        1.57      3.90 o
  -8  14   2       21.91       12.52      3.83 o
  -7  14   2      105.66      102.98      4.49 o
  -6  14   2      641.51      627.07      9.23 o
  -5  14   2       47.40       50.40      2.88 o
  -4  14   2       12.94       15.18      1.20 o
  -3  14   2      837.82      887.49      8.60 o
  -2  14   2       12.36       16.51      0.86 o
  -1  14   2      209.14      186.87      3.11 o
   0  14   2      122.13      128.40      2.61 o
   1  14   2       74.75       88.86      3.00 o
   2  14   2      849.04      849.42      8.90 o
   3  14   2      239.52      232.60      4.92 o
   4  14   2        7.99        3.19      1.26 o
   5  14   2       36.42       41.47      3.01 o
   6  14   2       15.42       18.31      3.47 o
   7  14   2       23.38       18.32      4.10 o
   8  14   2        4.28       12.61      5.37 o
  -9  15   2        3.93       -1.11      3.99 o
  -8  15   2       63.47       76.99     10.07 o
  -7  15   2       49.31       60.96      4.01 o
  -6  15   2     1646.17     1605.15     17.53 o
  -5  15   2      452.31      415.60      6.69 o
  -4  15   2        0.69        2.67      1.03 o
  -3  15   2        4.96       12.51      1.08 o
  -2  15   2      223.62      243.57      3.01 o
  -1  15   2      149.38      163.33      3.02 o
   0  15   2      414.13      414.10      4.69 o
   1  15   2     1468.50     1516.04     13.97 o
   2  15   2      183.75      178.27      3.59 o
   3  15   2      232.19      227.70      5.16 o
   4  15   2        4.16        4.22      1.22 o
   5  15   2       58.26       58.31      3.53 o
   6  15   2       83.69       93.26      5.89 o
   7  15   2        0.24        6.71      3.02 o
  -9  16   2        1.22       -4.14      6.49 o
  -8  16   2       29.15       36.36      4.67 o
  -7  16   2        0.02        4.67      4.16 o
  -6  16   2      648.03      701.69     10.00 o
  -5  16   2      512.24      490.85      7.44 o
  -4  16   2      136.53      148.32      3.18 o
  -3  16   2      251.17      251.45      3.74 o
  -2  16   2      132.74      141.77      2.25 o
  -1  16   2     1509.73     1582.44     15.15 o
   0  16   2     1526.28     1459.88     11.97 o
   1  16   2      200.83      242.06      3.97 o
   2  16   2       34.68       33.95      1.95 o
   3  16   2       92.98      106.09      5.36 o
   4  16   2       23.56       21.02      2.27 o
   5  16   2        9.53        8.84      2.38 o
   6  16   2       81.41       95.75      5.95 o
   7  16   2       18.47       15.72      4.01 o
  -9  17   2        1.65       -3.15      5.30 o
  -8  17   2       93.13       98.03      6.66 o
  -7  17   2      673.37      657.95     11.17 o
  -6  17   2      613.21      596.55      9.10 o
  -5  17   2      360.41      337.36      6.09 o
  -4  17   2       10.85       10.49      1.69 o
  -3  17   2       29.95       30.87      1.87 o
  -2  17   2      132.91      137.90      3.00 o
  -1  17   2       53.40       77.08      4.37 o
   0  17   2        2.32        4.92      1.11 o
   1  17   2       25.13       27.61      1.70 o
   2  17   2      487.00      465.29      7.01 o
   3  17   2       62.97       55.51      2.88 o
   4  17   2      141.05      147.28      3.99 o
   5  17   2       44.83       44.55      3.61 o
   6  17   2      431.20      430.48     10.30 o
   7  17   2       46.89       41.15      5.59 o
  -9  18   2        0.14        1.93      7.12 o
  -8  18   2       42.51       48.39      5.01 o
  -7  18   2       23.72       31.81      4.78 o
  -6  18   2       98.83      106.96      4.91 o
  -5  18   2       63.08       71.85      3.18 o
  -4  18   2      287.74      300.87      5.47 o
  -3  18   2        6.13        6.15      1.54 o
  -2  18   2     2512.87     2609.12     20.10 o
  -1  18   2        1.95        4.14      0.91 o
   0  18   2       70.48       68.23      2.13 o
   1  18   2      212.16      207.94      3.97 o
   2  18   2      229.69      224.85      5.76 o
   3  18   2       41.95       49.74      2.74 o
   4  18   2      112.71      116.02      4.26 o
   5  18   2       20.25       21.26      2.37 o
   6  18   2       12.70       12.45      3.04 o
   7  18   2        3.41        5.54      3.26 o
  -9  19   2        0.61       -1.92      5.33 o
  -8  19   2       63.50       81.85      7.34 o
  -7  19   2       64.85       68.62      5.48 o
  -6  19   2        0.13        2.83      3.37 o
  -5  19   2        4.14        1.38      2.13 o
  -4  19   2       99.49       83.74      3.40 o
  -3  19   2       86.55       67.28      2.88 o
  -2  19   2      335.33      356.15      4.75 o
  -1  19   2       33.76       23.32      2.47 o
   0  19   2       16.11       18.80      1.41 o
   1  19   2      210.00      230.95      4.30 o
   2  19   2      547.53      595.01      9.20 o
   3  19   2       29.19       29.48      3.26 o
   4  19   2       97.35       91.98      4.55 o
   5  19   2        1.02        1.39      1.76 o
   6  19   2      165.11      178.53      7.55 o
   7  19   2        2.27        6.55      3.26 o
  -9  20   2        3.70       14.60      6.36 o
  -8  20   2       18.04       20.31      4.03 o
  -7  20   2        0.09       -3.27      2.56 o
  -6  20   2       80.15      109.61      5.78 o
  -5  20   2      446.97      404.68      6.88 o
  -4  20   2        1.28        2.76      2.30 o
  -3  20   2     1189.86     1145.25     10.08 o
  -2  20   2      161.65      187.45      3.51 o
  -1  20   2     1443.70     1345.16     21.29 o
   0  20   2      262.39      248.58      4.40 o
   1  20   2      522.43      503.84      6.44 o
   2  20   2       95.96       91.24      3.67 o
   3  20   2      176.08      181.36      4.85 o
   4  20   2      139.95      137.49      4.59 o
   5  20   2       65.70       67.47      3.89 o
   6  20   2       27.00       30.72      3.77 o
   7  20   2       42.84       47.42      5.15 o
  -9  21   2        7.13        9.21      6.52 o
  -8  21   2        3.73        2.42      2.84 o
  -7  21   2       15.40       11.58      3.35 o
  -6  21   2      142.22      151.90      6.28 o
  -5  21   2      119.10      138.14      4.91 o
  -4  21   2       88.97       94.13      3.86 o
  -3  21   2       14.78       12.00      1.21 o
  -2  21   2       14.33       18.17      1.37 o
  -1  21   2      135.33      159.54      3.36 o
   0  21   2       22.73       29.56      1.87 o
   1  21   2       64.39       70.79      2.61 o
   2  21   2       16.15       18.39      2.08 o
   3  21   2       81.87       80.21      4.12 o
   4  21   2        0.59        4.26      1.73 o
   5  21   2      170.47      172.98      5.70 o
   6  21   2        4.33        2.39      2.51 o
   7  21   2       13.12       16.28      3.89 o
  -9  22   2       11.75        4.83      7.08 o
  -8  22   2      129.31      158.22      8.18 o
  -7  22   2        5.84        7.54      5.96 o
  -6  22   2      309.35      305.66      7.78 o
  -5  22   2        6.02       11.63      5.04 o
  -4  22   2       22.23       28.33      4.44 o
  -3  22   2      217.17      212.01      3.84 o
  -2  22   2      133.88      122.44      2.90 o
  -1  22   2       44.51       48.63      2.35 o
   0  22   2      261.74      245.50      4.67 o
   1  22   2      598.40      594.13      7.96 o
   2  22   2        1.63        1.69      1.44 o
   3  22   2       23.66       22.22      2.42 o
   4  22   2       43.92       45.15      3.63 o
   5  22   2      248.17      240.36      6.64 o
   6  22   2        1.04       -0.15      2.68 o
   7  22   2       21.42       25.73      4.74 o
  -8  23   2        3.07        2.79      3.20 o
  -7  23   2       48.12       48.06      5.54 o
  -6  23   2       25.99       28.26      4.20 o
  -5  23   2      382.31      357.09      7.91 o
  -4  23   2      118.06       90.66      4.41 o
  -3  23   2        3.28        4.57      1.33 o
  -2  23   2       73.46       80.62      2.86 o
  -1  23   2      764.55      696.93      8.08 o
   0  23   2      126.56      130.19      3.24 o
   1  23   2       22.83       26.37      2.53 o
   2  23   2      169.59      164.47      5.41 o
   3  23   2       43.27       45.70      3.13 o
   4  23   2      296.25      295.39      6.99 o
   5  23   2        2.35        3.25      2.15 o
   6  23   2        3.15        6.20      2.87 o
   7  23   2        4.14       11.40      4.56 o
  -8  24   2       13.63       13.72      5.70 o
  -7  24   2       71.08       63.66      6.78 o
  -6  24   2       32.24       42.07      4.85 o
  -5  24   2      144.39      141.66      7.26 o
  -4  24   2        0.09       -2.19      2.56 o
  -3  24   2       32.98       36.67      3.37 o
  -2  24   2       77.71       80.69      2.89 o
  -1  24   2      145.70      129.73      4.23 o
   0  24   2        4.17        2.83      1.18 o
   1  24   2      236.07      211.59      5.06 o
   2  24   2        1.77        2.71      1.85 o
   3  24   2       12.25        5.66      2.20 o
   4  24   2        1.07        1.40      1.96 o
   5  24   2       25.88       26.25      3.45 o
   6  24   2       36.81       39.31      4.89 o
  -8  25   2      173.77      220.43     11.88 o
  -7  25   2       61.20       63.43      6.01 o
  -6  25   2      138.96      128.12      7.38 o
  -5  25   2       25.53       22.64      3.02 o
  -4  25   2      217.92      138.60      4.86 o
  -3  25   2        0.08       -0.12      1.84 o
  -2  25   2       15.83       12.73      2.03 o
  -1  25   2       18.39       13.84      1.94 o
   0  25   2       49.87       52.09      2.97 o
   1  25   2       96.37       95.84      4.10 o
   2  25   2       46.61       47.67      3.72 o
   3  25   2      264.06      274.83      6.91 o
   4  25   2        5.25        5.42      2.70 o
   5  25   2       10.46       13.46      2.87 o
   6  25   2        2.23        1.85      2.97 o
  -8  26   2      256.99      288.85     13.05 o
  -7  26   2       41.65       49.80      5.79 o
  -6  26   2        0.50       -0.35      2.64 o
  -5  26   2       82.03       77.63      5.55 o
  -4  26   2        2.89       -0.23      1.59 o
  -3  26   2        3.75        5.69      1.75 o
  -2  26   2       22.30       26.28      2.59 o
  -1  26   2      427.19      423.07      6.65 o
   0  26   2       23.55       27.65      2.32 o
   1  26   2      116.60      110.08      4.50 o
   2  26   2        8.49       13.93      2.86 o
   3  26   2       36.93       42.57      3.44 o
   4  26   2       14.16       15.47      5.50 o
   5  26   2       56.91       50.92      4.78 o
   6  26   2       58.70       68.48      8.79 o
  -8  27   2        0.29        3.05      4.17 o
  -7  27   2      493.06      553.81     13.96 o
  -6  27   2        2.35        6.48      2.88 o
  -5  27   2       78.20       82.52      6.66 o
  -4  27   2       56.16       48.23      4.78 o
  -3  27   2      278.47      291.81      7.60 o
  -2  27   2       20.61       24.25      2.50 o
  -1  27   2      186.29      195.71      4.73 o
   0  27   2     1904.47     1810.44     18.01 o
   1  27   2        0.10        0.82      1.70 o
   2  27   2        3.91        5.97      2.05 o
   3  27   2      112.83      112.80      6.24 o
   4  27   2      291.24      286.65      9.57 o
   5  27   2       78.87       81.64      6.63 o
   6  27   2        2.08        6.64      2.68 o
  -8  28   2       10.27       11.87      6.04 o
  -7  28   2        0.04        2.84      2.95 o
  -6  28   2        0.41       -0.64      2.56 o
  -5  28   2      276.02      256.15     12.77 o
  -4  28   2        8.40        2.44      2.20 o
  -3  28   2       47.02       36.01      4.46 o
  -2  28   2      186.75      156.57      4.45 o
  -1  28   2       36.96       28.94      3.50 o
   0  28   2     1946.82     1897.28     18.82 o
   1  28   2       84.73       87.06      4.11 o
   2  28   2       21.59       26.04      3.55 o
   3  28   2      131.93      128.33      6.68 o
   4  28   2       38.80       37.52      4.97 o
   5  28   2       41.78       32.91      4.88 o
   6  28   2        7.22       10.23      4.26 o
  -8  29   2        8.14        3.59      4.80 o
  -7  29   2       39.45       56.97      6.00 o
  -6  29   2        8.46       11.72      3.58 o
  -5  29   2       47.39       45.85      4.61 o
  -4  29   2       57.29       36.79      4.09 o
  -3  29   2       24.47       18.62      3.67 o
  -2  29   2      474.15      429.67      9.25 o
  -1  29   2       16.96       15.83      2.13 o
   0  29   2      811.84      812.01     10.33 o
   1  29   2      180.48      193.01      5.40 o
   2  29   2       46.62       54.36      5.18 o
   3  29   2        0.93        1.03      2.29 o
   4  29   2       51.46       46.22      5.59 o
   5  29   2        1.32        0.23      2.52 o
   6  29   2        4.84        9.99      4.33 o
  -7  30   2       49.29       60.01     10.05 o
  -6  30   2       14.21       19.04      4.49 o
  -5  30   2      122.47      101.85      6.57 o
  -4  30   2        1.33       -0.82      2.44 o
  -3  30   2       38.48       43.45      4.32 o
  -2  30   2        1.33        2.85      1.55 o
  -1  30   2      468.72      462.45      7.39 o
   0  30   2      925.87      924.09     11.39 o
   1  30   2       34.53       32.90      2.93 o
   2  30   2       22.47       19.08      3.46 o
   3  30   2       31.41       22.49      3.77 o
   4  30   2       58.34       62.19      6.08 o
   5  30   2        0.06        1.45      3.02 o
  -7  31   2        0.42        1.03      3.99 o
  -6  31   2        0.02        4.01      2.71 o
  -5  31   2      290.53      236.66      8.68 o
  -4  31   2      155.93      141.00      7.20 o
  -3  31   2      117.77      116.47      5.76 o
  -2  31   2        0.43       -0.96      1.75 o
  -1  31   2      110.97      111.81      4.18 o
   0  31   2       98.67      108.12      4.91 o
   1  31   2      226.07      236.73      6.98 o
   2  31   2      142.63      153.51      6.87 o
   3  31   2        0.65        3.59      2.82 o
   4  31   2        3.16        2.39      3.26 o
   5  31   2        4.23        0.40      3.83 o
  -7  32   2        4.54       13.01      6.55 o
  -6  32   2       85.72       68.99     14.55 o
  -5  32   2       12.85       14.49      4.31 o
  -4  32   2       17.04       16.52      4.36 o
  -3  32   2        0.73        4.02      2.75 o
  -2  32   2       98.30      119.47      6.14 o
  -1  32   2       17.16       19.51      3.28 o
   0  32   2      137.77      127.66      6.42 o
   1  32   2      105.72       99.07      5.93 o
   2  32   2       64.04       61.59      5.63 o
   3  32   2       49.06       43.55      5.99 o
   4  32   2       32.91       22.38      9.11 o
   5  32   2       79.67       75.16      7.70 o
  -7  33   2       19.98       29.80     10.88 o
  -6  33   2       16.71        9.57      8.95 o
  -5  33   2       60.42       52.35      6.15 o
  -4  33   2      139.10      122.58      8.40 o
  -3  33   2       34.06       33.22      4.63 o
  -2  33   2       77.04       69.16      5.46 o
  -1  33   2      282.54      293.11      8.39 o
   0  33   2      179.52      169.97      6.94 o
   1  33   2        7.14        6.80      3.45 o
   2  33   2        1.01        1.15      2.76 o
   3  33   2      149.91      139.37      8.94 o
   4  33   2        2.34       -5.74      2.87 o
   5  33   2        3.40       -0.02      4.31 o
  -6  34   2        9.47        8.50      4.24 o
  -5  34   2        3.65        2.64      3.27 o
  -4  34   2       69.16       73.17      7.06 o
  -3  34   2      116.75      113.39      7.80 o
  -2  34   2       11.74       14.34      3.22 o
  -1  34   2        8.95       11.55      3.42 o
   0  34   2      202.60      197.60      7.26 o
   1  34   2       51.28       54.77      4.79 o
   2  34   2       33.40       29.61      6.34 o
   3  34   2       10.99       12.57      3.99 o
   4  34   2        9.21        3.29      3.78 o
   5  34   2        9.47       12.74      6.71 o
  -6  35   2       13.16       21.40      5.33 o
  -5  35   2       45.41       47.00      6.46 o
  -4  35   2       88.12       93.05      7.62 o
  -3  35   2       13.32       11.52      5.30 o
  -2  35   2       46.15       46.85      5.47 o
  -1  35   2       41.66       49.35      5.16 o
   0  35   2        2.61        6.37      2.98 o
   1  35   2       10.59        4.40      2.90 o
   2  35   2       20.44       16.76      4.20 o
   3  35   2        2.22        8.46      3.62 o
   4  35   2        1.40       -1.71      4.28 o
  -6  36   2      110.59      139.26     12.81 o
  -5  36   2        0.05       -2.07      3.16 o
  -4  36   2       18.40       16.46      4.10 o
  -3  36   2       12.55        2.84      5.00 o
  -2  36   2       37.07       39.39      5.34 o
  -1  36   2       18.58       16.75      3.59 o
   0  36   2        3.49       -0.98      2.30 o
   1  36   2       11.04        7.05      3.77 o
   2  36   2       37.21       30.66      4.73 o
   3  36   2       30.37       28.89      5.33 o
   4  36   2       54.47       46.11      6.55 o
  -6  37   2        0.00       -1.67      5.34 o
  -5  37   2        5.49        7.47      4.00 o
  -4  37   2        2.01        2.56      3.28 o
  -3  37   2        1.03        0.45      2.76 o
  -2  37   2        3.35        0.44      5.02 o
  -1  37   2        1.63        2.89      3.36 o
   0  37   2        6.44        5.55      3.25 o
   1  37   2        4.89        1.81      3.66 o
   2  37   2        1.64        6.89      3.32 o
   3  37   2       76.09       85.22      8.03 o
   4  37   2        5.24        2.31      3.90 o
  -5  38   2        9.47       15.20      5.95 o
  -4  38   2        3.43       -0.29      3.46 o
  -3  38   2       13.73       14.07      4.00 o
  -2  38   2       15.34        9.29      5.40 o
  -1  38   2        1.50       -0.82      2.63 o
   0  38   2       63.60       70.48      5.73 o
   1  38   2       65.08       74.85      6.07 o
   2  38   2       18.20       22.44      4.67 o
   3  38   2       17.58       17.93      6.27 o
  -5  39   2        1.89        2.08      6.34 o
  -4  39   2        2.16        6.49      4.68 o
  -3  39   2       12.72       13.07      4.19 o
  -2  39   2        4.08        4.21      3.28 o
  -1  39   2       11.23       12.49      5.47 o
   0  39   2       19.54       18.14      4.00 o
   1  39   2        6.00       13.38      4.64 o
   2  39   2        0.78       -2.82      3.95 o
   3  39   2        0.09        6.34      3.64 o
  -4  40   2       10.30       14.10      4.47 o
  -3  40   2        0.49        1.70      3.16 o
  -2  40   2        9.08        8.94      4.02 o
  -1  40   2       16.29       23.75      4.41 o
   0  40   2       55.79       61.63      6.42 o
   1  40   2       15.98       18.65      5.44 o
   2  40   2        0.41       -6.14      4.07 o
   3  40   2       36.02       40.06      6.16 o
  -4  41   2        0.09        6.17      3.65 o
  -3  41   2       21.24       24.33      4.84 o
  -2  41   2       20.95       17.09      4.59 o
  -1  41   2       14.07       13.52      4.27 o
   0  41   2        4.00        3.74      3.33 o
   1  41   2        8.11       12.13      4.01 o
   2  41   2        3.29        2.23      3.62 o
  -3  42   2       44.90       64.42      7.64 o
  -2  42   2        6.37        9.55      4.26 o
  -1  42   2       38.97       38.79      8.25 o
   0  42   2        7.00        4.10      3.41 o
   1  42   2        4.36        9.46      3.42 o
   2  42   2       61.39       59.68      7.34 o
  -3  43   2       22.01       16.65      5.13 o
  -2  43   2       13.75        9.66      4.33 o
  -1  43   2       82.02       93.39     12.72 o
   0  43   2       68.46       87.27      6.90 o
   1  43   2       28.34       18.08      4.28 o
  -1  44   2        1.17        6.32      3.84 o
   0  44   2       87.32      119.17      8.37 o
 -10   1   3        0.08       -1.10      3.71 o
  -9   1   3       35.57       17.59      3.50 o
  -8   1   3       20.80       20.52      4.21 o
  -7   1   3      153.24      143.01      5.48 o
  -6   1   3      129.52      138.03      3.72 o
  -5   1   3      579.45      598.07      7.10 o
  -4   1   3      130.57      144.35      2.60 o
  -3   1   3     2046.61     2098.54     16.35 o
  -2   1   3       17.41       10.94      0.68 o
  -1   1   3      100.45      125.86      1.86 o
   0   1   3        5.25       11.56      0.74 o
   1   1   3      130.98      136.45      2.19 o
   2   1   3       30.61       31.57      1.48 o
   3   1   3      104.67      103.65      3.22 o
   4   1   3      265.70      262.82      5.04 o
   5   1   3        0.21       -3.11      1.55 o
   6   1   3        1.42       -0.74      1.94 o
   7   1   3       26.50       21.62      3.24 o
 -10   2   3        7.03        5.27      4.38 o
  -9   2   3       14.65       15.08      3.26 o
  -8   2   3      765.82      697.15     12.91 o
  -7   2   3       25.52       29.82      2.90 o
  -6   2   3      261.58      262.30      7.40 o
  -5   2   3       48.56       44.72      2.04 o
  -4   2   3      398.42      464.58      4.99 o
  -3   2   3      159.59      161.52      3.63 o
  -2   2   3      238.38      254.98      2.87 o
  -1   2   3       34.82       58.00      1.40 o
   0   2   3      953.62      861.63      5.81 o
   1   2   3     1931.07     1899.31     13.78 o
   2   2   3      160.45      183.08      3.77 o
   3   2   3        8.10       12.78      1.43 o
   4   2   3      194.49      200.82      4.44 o
   5   2   3       27.94       22.14      2.55 o
   6   2   3       15.33       11.78      2.56 o
   7   2   3       51.36       44.83      3.96 o
 -10   3   3        0.11       -1.07      4.62 o
  -9   3   3      190.84      176.80      7.39 o
  -8   3   3       92.31       79.48      5.08 o
  -7   3   3       53.33       47.72      3.23 o
  -6   3   3      155.94      172.71      4.26 o
  -5   3   3     1541.90     1679.01     14.66 o
  -4   3   3      412.44      461.72      5.61 o
  -3   3   3        0.75        1.60      0.54 o
  -2   3   3     1314.74     1230.62     10.38 o
  -1   3   3      120.91      124.22      1.97 o
   0   3   3      336.50      322.28      2.85 o
   1   3   3     1145.62     1113.77     13.88 o
   2   3   3      341.53      317.24      4.29 o
   3   3   3        5.93        4.61      1.17 o
   4   3   3      169.27      163.48      4.93 o
   5   3   3       19.89       23.04      3.38 o
   6   3   3       13.31       14.58      2.71 o
   7   3   3       18.15       20.64      3.23 o
 -10   4   3        0.45        2.92      4.84 o
  -9   4   3        0.44        4.57      2.59 o
  -8   4   3      123.21      117.14      6.00 o
  -7   4   3      235.34      203.33      8.04 o
  -6   4   3       63.77       65.37      3.38 o
  -5   4   3        0.04       -1.68      0.84 o
  -4   4   3      425.03      448.63      4.90 o
  -3   4   3      246.53      267.45      3.09 o
  -2   4   3       32.33       36.27      1.37 o
  -1   4   3      303.72      336.91      3.37 o
   0   4   3       70.34       90.73      1.44 o
   1   4   3      335.84      354.63      4.24 o
   2   4   3       79.73       72.93      2.26 o
   3   4   3       65.15       62.28      2.61 o
   4   4   3       27.08       29.26      2.26 o
   5   4   3      239.26      228.20      5.71 o
   6   4   3       25.60       20.58      2.89 o
   7   4   3        5.22        0.81      2.40 o
 -10   5   3        7.56        2.09      4.80 o
  -9   5   3        0.79        2.77      3.06 o
  -8   5   3        0.02       -2.10      2.19 o
  -7   5   3       77.35       77.24      4.04 o
  -6   5   3       40.50       30.36      2.54 o
  -5   5   3       76.13       76.24      2.62 o
  -4   5   3      348.58      350.55      4.42 o
  -3   5   3     2509.60     2395.12     18.66 o
  -2   5   3     2061.98     1968.94     16.64 o
  -1   5   3     2244.95     2317.38     15.40 o
   0   5   3       20.46       34.81      1.10 o
   1   5   3      892.42      854.52      7.62 o
   2   5   3      106.85      106.63      2.46 o
   3   5   3        0.44        0.57      1.34 o
   4   5   3        6.37        6.79      1.70 o
   5   5   3       19.42       25.68      3.39 o
   6   5   3        0.73       -2.02      1.95 o
   7   5   3       11.14        8.64      2.83 o
 -10   6   3       40.87       34.20      6.89 o
  -9   6   3       18.59       13.05      3.39 o
  -8   6   3      451.10      423.61      9.01 o
  -7   6   3       64.31       60.31      3.62 o
  -6   6   3      759.56      728.16     10.19 o
  -5   6   3      732.07      723.71     12.74 o
  -4   6   3       34.77       37.96      1.62 o
  -3   6   3        0.03       -0.20      0.97 o
  -2   6   3     1535.84     1586.26     13.35 o
  -1   6   3      430.69      441.02      4.30 o
   0   6   3        3.52        3.57      0.60 o
   1   6   3       36.94       41.89      1.89 o
   2   6   3        1.06        0.61      0.62 o
   3   6   3       43.60       43.23      2.24 o
   4   6   3        0.33       -1.54      1.16 o
   5   6   3      206.47      207.97      5.60 o
   6   6   3        0.00       -2.15      2.03 o
   7   6   3        1.52        0.38      2.47 o
 -10   7   3        0.76        1.04      4.46 o
  -9   7   3       16.83       16.64      3.26 o
  -8   7   3       43.98       31.66      3.32 o
  -7   7   3       36.50       36.68      3.33 o
  -6   7   3        3.59        1.85      1.72 o
  -5   7   3      156.33      169.52      3.82 o
  -4   7   3      138.04      160.26      4.36 o
  -3   7   3      596.57      591.07      5.63 o
  -2   7   3       15.98       19.99      0.92 o
  -1   7   3      292.19      275.92      3.00 o
   0   7   3        0.01        0.03      0.44 o
   1   7   3     1027.23     1031.06      8.80 o
   2   7   3        0.33        1.01      0.95 o
   3   7   3       54.61       49.86      2.38 o
   4   7   3       31.49       31.09      2.30 o
   5   7   3      145.91      156.13      5.27 o
   6   7   3       28.22       27.81      3.19 o
   7   7   3        1.43        4.92      2.70 o
 -10   8   3       23.54       13.29      5.83 o
  -9   8   3        0.39        2.85      2.28 o
  -8   8   3        9.88       12.79      2.52 o
  -7   8   3        0.03       -2.92      1.46 o
  -6   8   3      979.24      963.59     12.41 o
  -5   8   3      288.48      274.45      5.33 o
  -4   8   3        3.92        6.53      1.28 o
  -3   8   3     1133.53     1103.28      9.27 o
  -2   8   3     1905.00     1938.09     14.08 o
  -1   8   3      766.92      723.61      6.16 o
   0   8   3      674.48      650.98      5.61 o
   1   8   3        0.93        2.10      0.66 o
   2   8   3       18.51       21.09      1.38 o
   3   8   3      297.38      284.91      4.98 o
   4   8   3       37.45       42.60      2.57 o
   5   8   3       65.84       57.70      3.65 o
   6   8   3        5.05        4.91      2.38 o
   7   8   3       35.14       43.87      4.54 o
 -10   9   3       53.53       49.89      8.16 o
  -9   9   3        0.14        1.32      2.40 o
  -8   9   3      140.89      149.89      5.68 o
  -7   9   3       26.05       23.13      2.68 o
  -6   9   3       78.43       76.70      3.93 o
  -5   9   3        0.00        0.76      1.34 o
  -4   9   3       90.43       97.19      2.62 o
  -3   9   3      864.24      838.16      7.50 o
  -2   9   3     2002.95     1886.38     13.85 o
  -1   9   3      144.26      145.33      1.85 o
   0   9   3      126.78      119.69      1.99 o
   1   9   3        1.33        0.89      0.65 o
   2   9   3      819.30      832.39      8.53 o
   3   9   3        5.75        7.72      2.20 o
   4   9   3       69.05       68.71      3.18 o
   5   9   3        0.09       -1.09      1.51 o
   6   9   3       40.54       43.59      3.74 o
   7   9   3       54.69       59.92      5.10 o
 -10  10   3       25.16       51.16      8.16 o
  -9  10   3       11.03       16.74      3.28 o
  -8  10   3       74.64       77.22      4.49 o
  -7  10   3      300.08      288.62      6.13 o
  -6  10   3      210.36      183.90      4.57 o
  -5  10   3       21.68       24.59      2.36 o
  -4  10   3      130.92      149.30      2.90 o
  -3  10   3       64.75       81.37      2.35 o
  -2  10   3      555.04      566.40      5.16 o
  -1  10   3       65.39       53.30      1.24 o
   0  10   3      498.13      488.90      4.58 o
   1  10   3      116.16      117.65      2.47 o
   2  10   3      109.01       95.87      3.10 o
   3  10   3        0.09        1.49      0.84 o
   4  10   3        4.85        3.46      1.55 o
   5  10   3        5.79        6.87      2.13 o
   6  10   3       18.23       30.81      3.32 o
   7  10   3        2.00        8.25      3.03 o
 -10  11   3        6.25       14.05      8.70 o
  -9  11   3        2.45        3.07      3.02 o
  -8  11   3        2.36        2.40      2.46 o
  -7  11   3     1017.37      957.85     13.27 o
  -6  11   3      384.09      381.84      6.64 o
  -5  11   3        1.99        2.15      1.05 o
  -4  11   3      338.02      303.37      4.37 o
  -3  11   3      342.92      358.63      4.68 o
  -2  11   3      545.70      545.06      5.10 o
  -1  11   3      541.68      557.51      4.73 o
   0  11   3      120.88      119.21      2.14 o
   1  11   3       28.90       39.46      1.74 o
   2  11   3      480.60      452.14      6.58 o
   3  11   3       12.95       18.59      1.65 o
   4  11   3      108.63      106.65      3.95 o
   5  11   3       59.26       54.79      4.95 o
   6  11   3      864.02      876.38     12.75 o
   7  11   3        0.61        4.58      2.98 o
 -10  12   3       16.78       37.24      7.74 o
  -9  12   3       19.26       22.57      3.75 o
  -8  12   3      231.91      238.42      6.68 o
  -7  12   3       26.13       31.85      3.12 o
  -6  12   3      735.76      701.60      9.59 o
  -5  12   3      360.58      358.34      6.08 o
  -4  12   3       27.71       28.03      1.70 o
  -3  12   3      279.19      282.24      5.37 o
  -2  12   3       18.68       21.67      1.61 o
  -1  12   3        8.77        8.23      1.11 o
   0  12   3        3.97        2.94      0.75 o
   1  12   3     1889.49     1790.87     16.14 o
   2  12   3       80.76       76.02      3.06 o
   3  12   3        5.61        5.13      1.24 o
   4  12   3      340.87      352.52      6.29 o
   5  12   3      168.25      187.62      5.53 o
   6  12   3      195.62      210.77      6.42 o
   7  12   3       14.64        6.29      3.33 o
 -10  13   3       27.36       32.88      7.30 o
  -9  13   3       18.58       23.39      3.73 o
  -8  13   3      173.43      187.89      6.70 o
  -7  13   3      593.34      637.43     10.41 o
  -6  13   3     2922.09     2826.00     26.79 o
  -5  13   3      178.91      187.65      4.06 o
  -4  13   3       67.30       57.61      2.13 o
  -3  13   3        3.88        2.36      0.84 o
  -2  13   3       75.05       86.89      1.95 o
  -1  13   3        2.91        4.24      0.83 o
   0  13   3      164.25      164.01      3.13 o
   1  13   3      796.33      830.96      8.92 o
   2  13   3       44.28       38.36      2.37 o
   3  13   3      370.16      373.46      6.31 o
   4  13   3      110.26      105.77      4.52 o
   5  13   3      106.37      124.78      5.83 o
   6  13   3        0.28        1.39      2.15 o
   7  13   3       13.92       15.09      3.48 o
 -10  14   3        3.83        4.95      5.35 o
  -9  14   3        0.03        2.56      3.16 o
  -8  14   3       23.02       22.22      2.86 o
  -7  14   3      456.71      473.31      8.84 o
  -6  14   3      224.38      247.97      6.07 o
  -5  14   3       20.36       22.90      2.50 o
  -4  14   3       12.24       20.19      1.23 o
  -3  14   3      550.12      532.80      6.29 o
  -2  14   3       39.54       53.24      1.83 o
  -1  14   3     1079.11     1113.89      8.89 o
   0  14   3      233.08      216.74      4.47 o
   1  14   3     1432.19     1433.00     13.64 o
   2  14   3      888.91      896.48     10.80 o
   3  14   3       53.94       59.58      3.18 o
   4  14   3       84.57       91.75      4.28 o
   5  14   3       89.32       97.85      4.69 o
   6  14   3       76.82       86.97      4.91 o
   7  14   3       16.50       22.57      4.29 o
  -9  15   3      208.25      252.24      8.88 o
  -8  15   3        0.00        4.05      2.28 o
  -7  15   3      378.95      396.34      8.15 o
  -6  15   3     1240.72     1155.82     14.74 o
  -5  15   3       23.10       19.02      1.74 o
  -4  15   3       46.10       37.59      2.62 o
  -3  15   3     1864.65     1951.20     17.36 o
  -2  15   3     2141.42     2392.82     20.61 o
  -1  15   3     1512.19     1506.73     12.57 o
   0  15   3        0.19       -0.08      0.76 o
   1  15   3     1679.73     1691.93     16.57 o
   2  15   3      156.42      165.70      3.94 o
   3  15   3       27.39       21.13      2.23 o
   4  15   3      153.37      153.98      5.62 o
   5  15   3       12.28       16.43      2.62 o
   6  15   3      149.56      150.63      6.92 o
   7  15   3        0.18        1.66      3.38 o
  -9  16   3       31.33       36.96      4.84 o
  -8  16   3       20.62       27.29      5.73 o
  -7  16   3       13.73       17.99      2.66 o
  -6  16   3      748.32      729.42     10.94 o
  -5  16   3       65.60       64.42      2.69 o
  -4  16   3      201.62      184.18      4.39 o
  -3  16   3       35.37       48.04      1.86 o
  -2  16   3        3.92       12.22      1.13 o
  -1  16   3      355.86      369.62      4.57 o
   0  16   3        4.38        5.62      1.06 o
   1  16   3       22.92       26.36      2.16 o
   2  16   3        7.24        8.12      1.42 o
   3  16   3        5.36        5.63      1.75 o
   4  16   3       35.82       35.18      2.65 o
   5  16   3      481.28      525.24      9.15 o
   6  16   3       78.62       70.86      5.20 o
   7  16   3       24.82       27.11      4.29 o
  -9  17   3       27.78       36.71      4.83 o
  -8  17   3      106.62      116.58      7.10 o
  -7  17   3      345.65      372.34      9.36 o
  -6  17   3     3394.64     3337.80     33.56 o
  -5  17   3       42.11       47.71      3.08 o
  -4  17   3       94.16       84.50      3.94 o
  -3  17   3      428.98      440.48      5.98 o
  -2  17   3      526.10      531.66      5.59 o
  -1  17   3        0.42        0.15      0.75 o
   0  17   3       72.90       78.81      2.51 o
   1  17   3       49.24       47.61      2.67 o
   2  17   3      128.69      121.22      3.84 o
   3  17   3       15.26       12.78      2.04 o
   4  17   3       31.43       33.19      2.79 o
   5  17   3      336.33      343.13      7.44 o
   6  17   3      152.65      154.37      7.14 o
  -9  18   3        2.90        2.57      3.06 o
  -8  18   3       32.50       36.46      4.07 o
  -7  18   3      355.56      349.55      7.77 o
  -6  18   3      729.88      702.94     12.19 o
  -5  18   3      346.46      358.59      7.05 o
  -4  18   3       16.03       16.50      2.34 o
  -3  18   3        0.31        0.85      1.20 o
  -2  18   3        0.05        1.52      0.87 o
  -1  18   3      201.42      220.20      3.48 o
   0  18   3       78.12       87.24      2.65 o
   1  18   3        1.67        8.45      1.88 o
   2  18   3      136.02      147.31      4.59 o
   3  18   3        2.62        2.31      1.61 o
   4  18   3       23.35       25.09      2.68 o
   5  18   3       33.22       33.04      4.49 o
   6  18   3        1.22       -0.05      2.98 o
  -9  19   3        3.29        2.43      3.21 o
  -8  19   3       12.82        7.24      4.28 o
  -7  19   3       28.85       36.44      3.37 o
  -6  19   3      249.34      245.11      6.14 o
  -5  19   3      123.80      132.77      4.46 o
  -4  19   3      550.33      548.40      8.26 o
  -3  19   3        1.26        3.94      0.98 o
  -2  19   3      134.06      151.68      5.22 o
  -1  19   3      233.32      204.51      3.90 o
   0  19   3      123.24      130.88      3.36 o
   1  19   3      346.49      367.28      6.45 o
   2  19   3      866.10      886.36     11.95 o
   3  19   3       31.67       37.80      2.90 o
   4  19   3      130.51      130.21      4.43 o
   5  19   3       12.44       14.58      2.64 o
   6  19   3       14.20       12.38      3.21 o
  -9  20   3        0.04        4.15      3.48 o
  -8  20   3       79.73       89.04      6.21 o
  -7  20   3       20.64       18.90      3.29 o
  -6  20   3       26.63       32.78      2.90 o
  -5  20   3      231.59      224.14      5.58 o
  -4  20   3        5.58        6.19      2.51 o
  -3  20   3      350.13      366.43      5.83 o
  -2  20   3     2887.22     2956.16     27.28 o
  -1  20   3       86.45       90.74      3.10 o
   0  20   3       90.76       89.39      3.72 o
   1  20   3      204.61      202.77      4.72 o
   2  20   3      235.63      231.90      5.74 o
   3  20   3       98.60       98.06      4.95 o
   4  20   3       93.98       95.73      4.26 o
   5  20   3       90.77       89.68      4.57 o
   6  20   3        1.16        1.54      2.51 o
  -9  21   3       21.23       11.32      3.95 o
  -8  21   3       16.54       24.43      4.38 o
  -7  21   3       16.32       14.27      3.57 o
  -6  21   3        3.99        2.56      1.70 o
  -5  21   3       21.55       18.87      2.74 o
  -4  21   3       10.36        5.60      1.90 o
  -3  21   3      408.38      360.66      6.47 o
  -2  21   3      251.59      275.41      5.20 o
  -1  21   3        0.02       -0.03      1.34 o
   0  21   3        1.42        1.68      1.28 o
   1  21   3      387.53      394.95      7.33 o
   2  21   3       25.53       24.24      2.65 o
   3  21   3        6.25        4.64      1.82 o
   4  21   3      110.62      106.21      4.83 o
   5  21   3       67.00       69.95      4.65 o
   6  21   3       45.01       43.07      4.51 o
  -9  22   3       27.77       30.72      5.30 o
  -8  22   3       19.32       16.57      4.41 o
  -7  22   3       15.34       13.30      2.73 o
  -6  22   3       21.76       20.08      3.01 o
  -5  22   3      423.82      376.21      9.21 o
  -4  22   3       52.85       57.07      3.53 o
  -3  22   3      156.50      171.99      4.61 o
  -2  22   3       38.10       41.08      2.65 o
  -1  22   3      230.22      204.86      5.92 o
   0  22   3      165.03      168.16      4.31 o
   1  22   3      224.06      195.69      5.30 o
   2  22   3       67.84       65.63      3.79 o
   3  22   3        8.04        8.10      2.43 o
   4  22   3       11.08       15.79      2.89 o
   5  22   3        0.03        0.80      1.88 o
   6  22   3        7.99       15.14      3.37 o
  -9  23   3        5.31        1.45      3.52 o
  -8  23   3       40.00       55.05      5.85 o
  -7  23   3        4.07        1.82      2.30 o
  -6  23   3       22.30       15.90      2.82 o
  -5  23   3      102.82      105.22      5.09 o
  -4  23   3       32.42       34.18      3.64 o
  -3  23   3        0.34        2.22      1.60 o
  -2  23   3       36.77       38.66      2.54 o
  -1  23   3      634.29      601.70     10.61 o
   0  23   3      293.80      286.47      7.79 o
   1  23   3      104.40      108.17      4.42 o
   2  23   3        0.14       -0.24      1.84 o
   3  23   3       70.65       82.24      5.16 o
   4  23   3        3.28        3.72      2.36 o
   5  23   3        5.06        7.58      2.66 o
   6  23   3        9.03        3.69      2.73 o
  -8  24   3        5.01        1.03      3.43 o
  -7  24   3        8.55        6.71      3.15 o
  -6  24   3       20.61       31.77      6.84 o
  -5  24   3      268.31      279.46      7.04 o
  -4  24   3        1.14        0.17      1.73 o
  -3  24   3      584.57      571.56      9.71 o
  -2  24   3       15.12       12.87      2.28 o
  -1  24   3       47.08       43.94      2.74 o
   0  24   3      130.38      140.36      4.10 o
   1  24   3       84.44       94.18      4.36 o
   2  24   3       41.35       43.70      3.38 o
   3  24   3      130.13      131.97      5.59 o
   4  24   3       63.49       76.92      5.48 o
   5  24   3      109.49       94.87      5.98 o
   6  24   3        3.04        3.55      2.45 o
  -8  25   3        2.66        3.83      3.14 o
  -7  25   3       39.90       43.30      5.02 o
  -6  25   3        0.90        0.75      1.98 o
  -5  25   3      224.76      213.17      7.22 o
  -4  25   3        5.55        4.13      1.76 o
  -3  25   3        0.72        5.31      1.97 o
  -2  25   3      104.10       96.75      3.76 o
  -1  25   3      420.63      380.97      6.42 o
   0  25   3       72.85       78.62      3.93 o
   1  25   3       41.94       37.27      3.02 o
   2  25   3       47.02       37.54      3.17 o
   3  25   3      114.93      117.63      5.41 o
   4  25   3       62.09       56.76      4.66 o
   5  25   3        1.42        1.29      2.11 o
   6  25   3        0.60        1.88      3.61 o
  -8  26   3       85.58       99.27      7.48 o
  -7  26   3        4.80        6.06      3.23 o
  -6  26   3        7.79        7.23      2.53 o
  -5  26   3      255.29      242.68      6.71 o
  -4  26   3      188.47      182.39      9.17 o
  -3  26   3       80.05       73.72      4.08 o
  -2  26   3       38.13       41.80      2.72 o
  -1  26   3       95.89       78.59      3.75 o
   0  26   3      297.85      285.35      5.70 o
   1  26   3      164.24      158.16      5.21 o
   2  26   3       10.02        8.61      2.26 o
   3  26   3       54.68       53.40      4.17 o
   4  26   3       11.62       14.43      3.20 o
   5  26   3        0.47       -0.89      2.09 o
  -8  27   3       24.40       33.16      5.05 o
  -7  27   3        0.97        1.39      2.63 o
  -6  27   3       43.45       39.41      4.60 o
  -5  27   3        0.34        1.84      1.85 o
  -4  27   3      170.61      140.25      5.36 o
  -3  27   3       79.96       82.95      5.09 o
  -2  27   3       83.39       95.10      4.40 o
  -1  27   3        5.21        5.30      1.60 o
   0  27   3      969.46      961.60     11.70 o
   1  27   3      166.54      169.30      5.43 o
   2  27   3       78.69       73.82      5.66 o
   3  27   3       45.11       60.49      4.25 o
   4  27   3        0.23       -2.03      2.48 o
   5  27   3        1.71        2.83      2.37 o
  -8  28   3        7.46       11.12      3.68 o
  -7  28   3        8.41        3.36      4.41 o
  -6  28   3        0.00        2.57      3.91 o
  -5  28   3        4.03        2.93      2.15 o
  -4  28   3       49.12       50.45      3.72 o
  -3  28   3       46.53       52.33      5.14 o
  -2  28   3      168.79      174.30      4.52 o
  -1  28   3     1115.17     1110.68     13.46 o
   0  28   3     2559.71     2565.46     24.36 o
   1  28   3      154.53      152.01      5.48 o
   2  28   3        2.68        2.48      1.93 o
   3  28   3       11.00        9.89      2.49 o
   4  28   3        0.02        3.72      3.24 o
   5  28   3        8.64        8.46      2.98 o
  -8  29   3       12.14       17.27      4.78 o
  -7  29   3       60.18       61.36      6.00 o
  -6  29   3        5.95        4.14      2.81 o
  -5  29   3        5.98       12.10      2.74 o
  -4  29   3       48.85       40.02      3.87 o
  -3  29   3        0.10       -1.36      3.85 o
  -2  29   3       21.57       17.87      2.29 o
  -1  29   3       33.63       37.46      3.09 o
   0  29   3        8.13       20.89      2.53 o
   1  29   3       10.93       11.80      2.45 o
   2  29   3       19.90       20.74      2.91 o
   3  29   3        5.97        5.66      2.70 o
   4  29   3        2.33        0.39      2.95 o
   5  29   3        3.97        4.78      2.70 o
  -7  30   3        0.58       -0.79      4.69 o
  -6  30   3        4.33        3.49      2.90 o
  -5  30   3       75.75       48.65      4.93 o
  -4  30   3      188.75      173.06      6.16 o
  -3  30   3       26.93       24.20      5.56 o
  -2  30   3        3.27        3.59      1.62 o
  -1  30   3       24.52       28.12      3.15 o
   0  30   3      567.05      567.67      8.74 o
   1  30   3        8.94        3.48      2.07 o
   2  30   3        2.52        1.48      2.01 o
   3  30   3        2.59        1.61      2.48 o
   4  30   3       45.89       45.04      5.70 o
   5  30   3        2.30        1.77      2.34 o
  -7  31   3       16.45       15.17      4.54 o
  -6  31   3      102.19      121.75      7.66 o
  -5  31   3       34.68       37.38      4.54 o
  -4  31   3      303.42      256.88      9.82 o
  -3  31   3        1.47        1.68      3.17 o
  -2  31   3       72.19       74.66      4.34 o
  -1  31   3       22.57       25.83      3.16 o
   0  31   3       10.48       15.03      2.74 o
   1  31   3        3.62        3.31      2.01 o
   2  31   3        0.09        1.16      2.29 o
   3  31   3       23.96       30.46      4.22 o
   4  31   3        1.49        3.84      3.53 o
  -7  32   3       13.32       14.67      4.08 o
  -6  32   3        1.47        3.42      3.04 o
  -5  32   3       83.37       88.11      7.25 o
  -4  32   3        4.79        3.30      4.41 o
  -3  32   3       75.40       77.61      4.95 o
  -2  32   3      114.94      125.14      5.38 o
  -1  32   3       28.61       32.64      2.90 o
   0  32   3       12.42       11.89      3.15 o
   1  32   3      101.29      108.89      5.78 o
   2  32   3        1.22       -2.00      2.62 o
   3  32   3       31.43       32.22      4.38 o
   4  32   3        0.66        4.20      3.58 o
  -7  33   3      100.91       97.11      8.78 o
  -6  33   3        8.15        2.39      4.03 o
  -5  33   3      140.19      139.02      7.82 o
  -4  33   3        2.96        2.51      4.74 o
  -3  33   3      162.14      148.22      6.21 o
  -2  33   3       53.10       52.10      3.79 o
  -1  33   3      609.25      618.94      9.35 o
   0  33   3      400.82      395.71      8.54 o
   1  33   3       34.39       27.30      4.02 o
   2  33   3       14.87       15.73      3.72 o
   3  33   3        0.39        0.46      3.01 o
   4  33   3       24.57       25.55      5.42 o
  -6  34   3       27.70       15.20      5.48 o
  -5  34   3        4.73       -1.42      2.75 o
  -4  34   3        1.36        1.98      2.84 o
  -3  34   3       53.75       56.92      6.47 o
  -2  34   3       33.69       32.51      7.16 o
  -1  34   3       96.05       94.94      8.29 o
   0  34   3        1.32        2.01      2.55 o
   1  34   3      226.71      229.77      9.05 o
   2  34   3       81.22       81.16      7.29 o
   3  34   3       18.95       14.20      4.52 o
   4  34   3       51.70       58.99      8.52 o
  -6  35   3       36.13       43.67      7.24 o
  -5  35   3        0.60        0.75      2.90 o
  -4  35   3      143.49      125.96      8.67 o
  -3  35   3       23.00       23.99      4.46 o
  -2  35   3       58.23       49.16      6.15 o
  -1  35   3      109.83      116.29      6.64 o
   0  35   3       51.64       37.08      4.58 o
   1  35   3        1.22        3.39      5.31 o
   2  35   3       28.88       39.62      5.12 o
   3  35   3       26.75       32.98      6.16 o
  -6  36   3       21.37       23.97      5.09 o
  -5  36   3       32.28       20.13      4.63 o
  -4  36   3        3.90        0.87      3.07 o
  -3  36   3        4.58        5.55      8.80 o
  -2  36   3        8.18        5.22      2.73 o
  -1  36   3       37.32       29.82      4.49 o
   0  36   3       41.32       50.12      4.92 o
   1  36   3        0.48        0.64      2.69 o
   2  36   3        6.90        9.54      3.70 o
   3  36   3        0.38        3.51      4.76 o
  -6  37   3        0.15        2.72      4.03 o
  -5  37   3       21.17       30.35      5.10 o
  -4  37   3        4.95       -0.12      3.42 o
  -3  37   3       11.23        8.96      5.61 o
  -2  37   3      217.15      200.31     19.19 o
  -1  37   3       18.33       23.30      5.88 o
   0  37   3       85.27       75.56      5.81 o
   1  37   3       25.50       21.92      4.40 o
   2  37   3       13.42       24.20      4.78 o
   3  37   3        4.74        5.37      3.96 o
  -5  38   3       42.11       50.73      8.40 o
  -4  38   3        0.97        3.38      3.15 o
  -3  38   3       30.63       35.02      5.29 o
  -2  38   3      230.32      245.56     10.61 o
  -1  38   3       16.08       18.83      4.24 o
   0  38   3       55.33       47.10      4.94 o
   1  38   3        5.20        6.23      3.42 o
   2  38   3       60.62       77.47      8.32 o
  -5  39   3       31.22       41.25     11.36 o
  -4  39   3        0.28       -0.41      7.05 o
  -3  39   3       20.96       19.85      4.57 o
  -2  39   3       39.31       35.28      5.42 o
  -1  39   3      152.47      168.25     12.64 o
   0  39   3       46.91       38.28      5.92 o
   1  39   3       61.15       83.26      7.00 o
   2  39   3        0.06        0.41      3.45 o
  -4  40   3        1.60       -2.43      3.54 o
  -3  40   3       17.43       16.64      4.54 o
  -2  40   3        1.55        2.39      4.55 o
  -1  40   3       72.30       72.76      7.22 o
   0  40   3        2.90       -0.40      3.07 o
   1  40   3      174.07      202.79      9.79 o
  -4  41   3        0.47       -6.04      3.37 o
  -3  41   3        8.01        8.30      3.87 o
  -2  41   3        0.03        0.04      3.20 o
  -1  41   3       16.58       16.66      4.38 o
   0  41   3       10.34        8.39      6.19 o
   1  41   3       19.34       20.12      4.90 o
  -3  42   3        0.27        2.41      2.83 o
  -2  42   3        0.01       -1.17      4.70 o
  -1  42   3       30.02       40.24      7.12 o
   0  42   3       47.19       54.51      6.80 o
 -10   0   4       42.25       46.12      6.58 o
  -9   0   4        1.28        0.20      3.38 o
  -8   0   4      263.08      282.18     10.84 o
  -7   0   4       75.49       60.07      5.54 o
  -6   0   4      284.76      287.75      8.18 o
  -5   0   4       53.64       61.83      4.65 o
  -4   0   4      104.62       89.42      2.75 o
  -3   0   4       29.45       40.06      1.58 o
  -2   0   4      131.43      143.51      4.88 o
  -1   0   4     7892.05     7426.32     75.10 o
   0   0   4     3803.50     3797.01     32.74 o
   1   0   4      131.72      126.62      3.26 o
   2   0   4       35.24       36.48      3.21 o
   3   0   4       18.92       22.29      2.93 o
   4   0   4       82.34       86.04      5.82 o
   5   0   4        0.49       -2.35      2.45 o
   6   0   4       10.94        2.65      4.84 o
 -10   1   4        0.54       -0.87      2.43 o
  -9   1   4       72.09       56.78      4.74 o
  -8   1   4       16.04        8.74      2.81 o
  -7   1   4       27.37       29.18      2.87 o
  -6   1   4       36.87       41.27      3.01 o
  -5   1   4        9.49       10.06      1.25 o
  -4   1   4        0.67        1.68      0.71 o
  -3   1   4       24.31       30.26      1.01 o
  -2   1   4        4.70        6.32      0.74 o
  -1   1   4        2.42        7.04      1.44 o
   0   1   4     7975.45     7836.41     42.83 o
   1   1   4        2.11        1.86      0.68 o
   2   1   4        0.53        0.66      1.01 o
   3   1   4       72.29       61.24      2.86 o
   4   1   4       34.29       27.30      2.68 o
   5   1   4        5.96        2.80      2.10 o
   6   1   4       11.10       10.49      2.83 o
 -10   2   4        1.64        0.65      2.80 o
  -9   2   4       12.24        6.38      2.71 o
  -8   2   4       29.40       22.34      3.06 o
  -7   2   4      146.16      160.51      8.96 o
  -6   2   4       45.20       41.25      2.71 o
  -5   2   4     1937.75     2000.87     17.96 o
  -4   2   4     1914.31     1999.75     16.45 o
  -3   2   4       49.46       45.29      1.26 o
  -2   2   4      455.34      431.93      4.70 o
  -1   2   4      334.91      331.51      3.24 o
   0   2   4     2132.75     2036.05     12.39 o
   1   2   4       93.57       87.67      2.24 o
   2   2   4        7.15        6.41      1.07 o
   3   2   4        6.39        6.75      1.78 o
   4   2   4      105.22      105.78      4.46 o
   5   2   4        4.71        8.42      2.31 o
   6   2   4        0.11       -0.68      2.33 o
 -10   3   4        3.82        1.06      2.60 o
  -9   3   4       39.00       34.57      3.89 o
  -8   3   4      102.30      104.69      5.68 o
  -7   3   4       15.73       13.22      2.17 o
  -6   3   4      115.67      108.01      3.71 o
  -5   3   4      399.39      454.37      6.04 o
  -4   3   4      117.27      128.32      2.52 o
  -3   3   4     1053.33     1038.15      7.68 o
  -2   3   4       62.64       54.80      1.48 o
  -1   3   4     1697.01     1731.32     11.81 o
   0   3   4        1.57        1.14      1.19 o
   1   3   4       76.05       75.26      2.17 o
   2   3   4       11.26        9.67      1.54 o
   3   3   4      194.06      205.59      4.42 o
   4   3   4       61.48       63.52      3.78 o
   5   3   4        0.17       -1.99      2.20 o
   6   3   4        9.05       12.75      2.86 o
 -10   4   4        3.88        1.13      2.44 o
  -9   4   4       53.28       44.34      4.30 o
  -8   4   4      171.78      148.76      5.97 o
  -7   4   4       20.81       20.58      2.56 o
  -6   4   4      192.60      198.03      6.15 o
  -5   4   4       27.88       44.09      2.34 o
  -4   4   4       19.17       18.53      1.13 o
  -3   4   4      907.21      872.99      7.05 o
  -2   4   4      294.30      314.45      3.89 o
  -1   4   4     1514.65     1648.66     11.38 o
   0   4   4       79.05       60.88      2.18 o
   1   4   4      315.90      325.56      5.01 o
   2   4   4        3.81        5.37      1.37 o
   3   4   4      381.11      379.42      5.96 o
   4   4   4       39.87       42.85      3.04 o
   5   4   4       56.59       49.18      3.75 o
   6   4   4        8.75       14.45      2.88 o
 -10   5   4        1.74        4.02      2.62 o
  -9   5   4      137.76      154.78      7.03 o
  -8   5   4       68.12       55.91      4.27 o
  -7   5   4      211.81      184.18      5.53 o
  -6   5   4        8.15        6.78      1.59 o
  -5   5   4     1697.54     1815.08     17.52 o
  -4   5   4       68.47       58.42      1.79 o
  -3   5   4       36.82       41.61      1.26 o
  -2   5   4      236.96      200.54      2.99 o
  -1   5   4     2899.20     2996.08     19.41 o
   0   5   4     3284.75     3279.21     21.95 o
   1   5   4      158.68      147.99      3.12 o
   2   5   4      173.12      184.93      3.75 o
   3   5   4        9.58       15.48      2.04 o
   4   5   4        5.37        3.40      2.16 o
   5   5   4        0.20        2.54      2.07 o
   6   5   4        1.16        4.04      2.48 o
 -10   6   4        2.33        6.30      2.80 o
  -9   6   4        0.11        2.02      2.39 o
  -8   6   4        4.20        3.02      2.15 o
  -7   6   4        2.48        1.85      1.55 o
  -6   6   4       40.38       39.75      2.87 o
  -5   6   4       58.00       63.42      2.79 o
  -4   6   4       44.90       50.79      1.80 o
  -3   6   4      180.01      171.08      2.77 o
  -2   6   4      415.11      420.29      4.90 o
  -1   6   4       42.70       50.04      1.40 o
   0   6   4     1316.42     1321.79      9.64 o
   1   6   4      372.33      357.30     29.59 o
   2   6   4        0.11       -0.21      0.89 o
   3   6   4       11.69        9.13      1.94 o
   4   6   4       15.23       14.40      2.17 o
   5   6   4       61.54       58.51      3.99 o
   6   6   4       15.13       10.94      2.74 o
 -10   7   4       25.43       31.29      4.03 o
  -9   7   4        0.06        3.13      2.26 o
  -8   7   4      336.37      313.80      8.10 o
  -7   7   4       16.21       12.15      2.43 o
  -6   7   4       35.75       52.80      4.70 o
  -5   7   4      156.36      155.74      4.78 o
  -4   7   4     1991.03     2082.87     18.21 o
  -3   7   4      271.99      274.12      2.91 o
  -2   7   4     2716.00     2629.29     21.71 o
  -1   7   4      179.62      170.32      2.49 o
   0   7   4      536.05      504.35      4.81 o
   1   7   4      157.00      145.64      4.01 o
   2   7   4        0.41        0.20      0.85 o
   3   7   4        4.91        3.47      1.24 o
   4   7   4       10.13       13.99      2.40 o
   5   7   4        0.00        0.58      2.08 o
   6   7   4        0.52        1.66      2.31 o
 -10   8   4       14.01       11.33      3.24 o
  -9   8   4       24.30       19.39      3.54 o
  -8   8   4        2.16        2.75      2.44 o
  -7   8   4      101.43       98.32      4.39 o
  -6   8   4       76.04       63.13      3.93 o
  -5   8   4      492.57      449.88      7.62 o
  -4   8   4      291.98      340.66      4.41 o
  -3   8   4       65.91       64.25      1.36 o
  -2   8   4      180.85      200.14      3.05 o
  -1   8   4        3.34        5.19      0.65 o
   0   8   4        7.48        4.76      0.73 o
   1   8   4        3.42        2.00      0.91 o
   2   8   4       89.26       90.97      2.90 o
   3   8   4        2.08        1.31      1.29 o
   4   8   4       10.04        9.97      2.01 o
   5   8   4        3.35        0.94      2.07 o
   6   8   4       13.06       11.89      2.86 o
 -10   9   4        0.42        1.61      2.85 o
  -9   9   4        4.86        0.39      2.32 o
  -8   9   4       83.75       82.30      4.76 o
  -7   9   4       11.86       14.73      2.28 o
  -6   9   4      281.66      273.58      5.90 o
  -5   9   4        8.22        7.22      1.40 o
  -4   9   4      124.14      118.06      3.22 o
  -3   9   4      359.33      336.68      3.43 o
  -2   9   4     1129.83     1190.84     10.44 o
  -1   9   4       28.26       21.21      0.95 o
   0   9   4       13.82       10.59      0.89 o
   1   9   4        1.56        1.59      0.95 o
   2   9   4       90.81       92.79      2.75 o
   3   9   4       32.02       32.66      2.82 o
   4   9   4      106.04       94.69      4.32 o
   5   9   4        6.91        4.23      2.13 o
   6   9   4        4.24        5.26      2.46 o
 -10  10   4        5.78       10.05      3.49 o
  -9  10   4        2.61        1.25      2.32 o
  -8  10   4       56.34       49.79      3.93 o
  -7  10   4      191.02      176.62      5.19 o
  -6  10   4      532.72      493.85      8.14 o
  -5  10   4        1.92        0.03      1.14 o
  -4  10   4       28.90       28.18      2.50 o
  -3  10   4       29.18       26.35      1.16 o
  -2  10   4      740.64      726.65      6.85 o
  -1  10   4       15.18       18.02      0.94 o
   0  10   4      306.57      302.69      3.69 o
   1  10   4        2.37        4.70      1.10 o
   2  10   4        8.85        7.66      1.30 o
   3  10   4       28.46       29.85      2.27 o
   4  10   4        4.48        3.23      1.76 o
   5  10   4       16.59       18.23      2.70 o
   6  10   4        0.51        2.03      2.26 o
 -10  11   4       19.39       20.40      4.05 o
  -9  11   4        2.02        0.97      2.30 o
  -8  11   4       78.26       69.94      4.34 o
  -7  11   4       18.66       14.35      2.28 o
  -6  11   4      708.08      712.02     10.30 o
  -5  11   4        4.65        2.96      1.96 o
  -4  11   4      416.50      420.25      5.26 o
  -3  11   4      735.82      694.85      6.36 o
  -2  11   4      558.35      556.00      5.09 o
  -1  11   4      945.36     1000.54      7.96 o
   0  11   4      132.85      145.32      2.69 o
   1  11   4      326.77      337.82      5.55 o
   2  11   4      124.28      120.63      3.19 o
   3  11   4        9.62        9.41      1.70 o
   4  11   4        0.00        0.22      2.11 o
   5  11   4        6.38        5.12      2.19 o
   6  11   4        3.45        5.43      2.42 o
 -10  12   4        2.40        4.78      2.91 o
  -9  12   4        8.01       11.31      3.25 o
  -8  12   4       22.80       23.73      2.96 o
  -7  12   4        0.13        0.40      1.63 o
  -6  12   4      746.69      723.94     10.48 o
  -5  12   4        2.91        6.40      1.44 o
  -4  12   4        0.49        4.31      2.26 o
  -3  12   4      380.00      427.06      4.57 o
  -2  12   4       69.35       72.65      1.66 o
  -1  12   4      962.25     1052.27      8.40 o
   0  12   4      128.54      120.95      2.42 o
   1  12   4        1.38        6.53      2.12 o
   2  12   4       19.32       12.71      2.02 o
   3  12   4       48.19       60.33      3.12 o
   4  12   4        2.11        5.75      1.90 o
   5  12   4      154.99      153.98      5.76 o
   6  12   4        0.13       -1.39      2.22 o
 -10  13   4       10.84       13.31      3.71 o
  -9  13   4       65.83       68.18      5.05 o
  -8  13   4        3.07        0.54      1.88 o
  -7  13   4      519.72      541.67     11.49 o
  -6  13   4      149.07      170.61      7.42 o
  -5  13   4      131.77      129.26      3.84 o
  -4  13   4      128.65      121.31      2.96 o
  -3  13   4      508.77      527.53      5.63 o
  -2  13   4      877.36      860.22      7.46 o
  -1  13   4       31.87       33.44      1.42 o
   0  13   4       16.30       10.35      1.23 o
   1  13   4      625.23      646.54      9.20 o
   2  13   4       16.95       18.22      1.87 o
   3  13   4        3.65        5.51      1.32 o
   4  13   4        0.52        1.35      1.64 o
   5  13   4       15.44       16.31      2.67 o
   6  13   4        2.07        6.02      2.55 o
 -10  14   4        5.10        7.94      3.33 o
  -9  14   4        8.07        5.43      2.60 o
  -8  14   4       18.35       15.02      2.94 o
  -7  14   4        0.40       -0.36      1.54 o
  -6  14   4      740.10      687.92     11.04 o
  -5  14   4       92.07       95.14      3.74 o
  -4  14   4       96.19      109.51      4.28 o
  -3  14   4      224.20      221.04      3.52 o
  -2  14   4      114.86      130.54      2.52 o
  -1  14   4       52.49       73.83      2.27 o
   0  14   4       10.14        7.57      1.09 o
   1  14   4       40.45       44.21      2.52 o
   2  14   4      386.77      377.02      6.10 o
   3  14   4       22.23       29.70      2.19 o
   4  14   4        1.09       -0.15      1.86 o
   5  14   4       15.86       12.98      2.53 o
   6  14   4        1.82        1.04      2.34 o
 -10  15   4       21.71       18.58      4.40 o
  -9  15   4       33.02       39.07      4.03 o
  -8  15   4        0.00        1.82      1.95 o
  -7  15   4        7.75        5.38      2.06 o
  -6  15   4      820.34      787.51     11.26 o
  -5  15   4      234.88      225.06      5.24 o
  -4  15   4      168.36      165.88      4.48 o
  -3  15   4        7.88       12.75      1.26 o
  -2  15   4       37.47       42.42      1.74 o
  -1  15   4      314.10      322.65      4.49 o
   0  15   4       41.68       40.73      2.13 o
   1  15   4      148.76      142.64      3.55 o
   2  15   4        1.62        1.19      1.51 o
   3  15   4        5.89        5.24      1.41 o
   4  15   4        8.72       18.11      2.49 o
   5  15   4       39.05       31.46      3.34 o
   6  15   4        2.47        7.10      2.96 o
  -9  16   4        9.59       17.44      3.93 o
  -8  16   4        4.72        4.62      2.31 o
  -7  16   4      129.21      135.16      5.51 o
  -6  16   4        5.96       10.29      1.97 o
  -5  16   4       13.72       13.74      2.49 o
  -4  16   4       90.48       99.58      3.85 o
  -3  16   4       74.59       69.86      2.59 o
  -2  16   4       27.09       30.19      1.95 o
  -1  16   4      371.10      387.46      4.59 o
   0  16   4      285.29      259.94      6.46 o
   1  16   4       48.90       56.84      2.93 o
   2  16   4       24.65       30.59      2.29 o
   3  16   4        7.48        4.96      1.43 o
   4  16   4        1.14        3.72      2.00 o
   5  16   4       13.20       11.76      2.69 o
   6  16   4        8.35       12.33      3.46 o
  -9  17   4       11.64       13.71      3.07 o
  -8  17   4       28.96       21.77      3.11 o
  -7  17   4      505.12      525.23      9.57 o
  -6  17   4      249.27      250.74      7.06 o
  -5  17   4       14.21       19.84      2.09 o
  -4  17   4       82.92       76.56      3.53 o
  -3  17   4        0.35        1.45      1.09 o
  -2  17   4      435.11      433.55      5.18 o
  -1  17   4       13.43       12.38      1.63 o
   0  17   4       98.28       86.48      3.14 o
   1  17   4       25.53       15.56      1.84 o
   2  17   4      104.46      103.07      4.74 o
   3  17   4        0.28       -1.52      1.16 o
   4  17   4       53.99       55.40      3.83 o
   5  17   4        8.93       11.82      3.00 o
   6  17   4       89.26       85.58      5.84 o
  -9  18   4        1.32       -0.14      2.67 o
  -8  18   4       86.26       95.71      5.10 o
  -7  18   4       44.00       48.26      4.18 o
  -6  18   4        7.48       14.61      4.45 o
  -5  18   4      566.72      575.47      8.98 o
  -4  18   4       44.27       48.02      3.00 o
  -3  18   4        2.80        0.34      1.20 o
  -2  18   4      896.49      951.17      9.20 o
  -1  18   4      261.34      269.91      4.59 o
   0  18   4       14.61       15.28      1.76 o
   1  18   4      116.15      121.58      3.80 o
   2  18   4       10.05        8.75      2.00 o
   3  18   4       47.82       38.96      2.78 o
   4  18   4       18.72       15.96      2.90 o
   5  18   4        9.68        8.30      2.63 o
  -9  19   4       32.66       36.91      4.76 o
  -8  19   4       12.01        9.59      2.59 o
  -7  19   4       77.03       77.83      4.72 o
  -6  19   4       11.41       14.85      2.39 o
  -5  19   4      376.45      378.94      7.72 o
  -4  19   4       10.16        9.26      1.58 o
  -3  19   4       46.99       39.39      2.97 o
  -2  19   4        0.13        2.88      1.78 o
  -1  19   4       43.32       41.72      2.86 o
   0  19   4        8.36       11.34      1.77 o
   1  19   4      337.72      341.69      6.50 o
   2  19   4        1.13        1.49      1.42 o
   3  19   4        3.05        5.36      1.82 o
   4  19   4        5.61        6.75      1.99 o
   5  19   4        1.98        3.78      2.14 o
  -9  20   4        0.29        1.33      3.39 o
  -8  20   4        2.65        2.90      2.44 o
  -7  20   4        0.93        1.37      1.90 o
  -6  20   4       36.45       31.77      4.19 o
  -5  20   4      251.65      234.30      6.04 o
  -4  20   4       19.32       21.04      2.39 o
  -3  20   4       57.14       59.44      5.53 o
  -2  20   4      511.28      507.14      7.79 o
  -1  20   4       76.94       91.75      5.58 o
   0  20   4       21.57       26.75      2.28 o
   1  20   4        5.25        6.69      1.63 o
   2  20   4       72.25       68.15      3.69 o
   3  20   4       64.04       65.02      3.72 o
   4  20   4       11.49       15.61      2.37 o
   5  20   4        0.00        1.78      1.84 o
  -9  21   4       16.72        9.91      3.48 o
  -8  21   4       55.60       49.80      4.32 o
  -7  21   4       20.45       17.51      3.00 o
  -6  21   4      365.35      340.86      7.86 o
  -5  21   4        1.18        1.53      1.91 o
  -4  21   4        0.91       -1.46      1.38 o
  -3  21   4       19.43       23.78      2.27 o
  -2  21   4       31.78       29.08      2.59 o
  -1  21   4      274.04      289.79      8.15 o
   0  21   4       57.56       47.78      3.20 o
   1  21   4        0.35        1.49      1.59 o
   2  21   4        0.78        2.66      2.42 o
   3  21   4       11.92       16.49      2.67 o
   4  21   4        3.32        5.71      1.88 o
   5  21   4       42.71       41.31      3.67 o
  -9  22   4       18.31       15.58      4.20 o
  -8  22   4      119.73      130.03      8.12 o
  -7  22   4       10.97       14.61      2.89 o
  -6  22   4       53.31       47.98      5.28 o
  -5  22   4        4.97        2.54      2.49 o
  -4  22   4        0.00       -2.71      1.35 o
  -3  22   4      132.54      124.84      4.52 o
  -2  22   4        0.09        1.70      1.22 o
  -1  22   4      220.02      228.68      4.85 o
   0  22   4       11.71       10.27      1.82 o
   1  22   4      127.74      129.55      4.79 o
   2  22   4       10.30       10.41      2.26 o
   3  22   4        6.55        8.59      2.48 o
   4  22   4       37.70       35.77      3.26 o
   5  22   4       45.91       39.80      4.07 o
  -9  23   4       22.83       21.02      4.72 o
  -8  23   4        5.33        3.89      2.57 o
  -7  23   4       90.03      101.17      5.63 o
  -6  23   4       34.52       31.90      3.49 o
  -5  23   4      469.19      470.37      9.15 o
  -4  23   4       12.38       10.93      2.45 o
  -3  23   4       16.67       16.30      2.16 o
  -2  23   4        5.98        7.96      1.46 o
  -1  23   4      474.64      467.55     13.05 o
   0  23   4      201.71      199.80      4.99 o
   1  23   4       90.17       86.71      4.27 o
   2  23   4      233.16      250.57      6.75 o
   3  23   4        7.37       11.88      2.67 o
   4  23   4       17.07        6.72      2.14 o
   5  23   4       15.16       20.60      3.65 o
  -8  24   4       20.59       21.21      4.48 o
  -7  24   4       20.72       26.59      3.33 o
  -6  24   4       24.90       16.46      2.72 o
  -5  24   4        0.87        2.29      1.93 o
  -4  24   4        2.84       -2.16      2.02 o
  -3  24   4       26.32       22.60      2.45 o
  -2  24   4      120.33      119.18      4.07 o
  -1  24   4       19.40       16.44      1.96 o
   0  24   4      130.12      141.81      4.44 o
   1  24   4       22.91       21.07      2.61 o
   2  24   4        0.00        1.72      1.90 o
   3  24   4        0.00       -2.61      1.92 o
   4  24   4       12.73       10.37      2.30 o
   5  24   4        0.44       -0.04      2.68 o
  -8  25   4      341.33      382.08     10.73 o
  -7  25   4        0.67        2.29      2.69 o
  -6  25   4       52.66       55.03      4.17 o
  -5  25   4      134.58      138.97      5.38 o
  -4  25   4      233.01      199.66      6.08 o
  -3  25   4        0.74        3.00      1.75 o
  -2  25   4       49.34       58.60      3.36 o
  -1  25   4       40.02       39.03      2.61 o
   0  25   4       50.13       48.17      3.13 o
   1  25   4       49.32       53.73      3.70 o
   2  25   4       62.06       64.89      4.51 o
   3  25   4       72.12       81.83      4.88 o
   4  25   4        3.21        3.92      2.46 o
   5  25   4        1.29       -1.78      3.92 o
  -8  26   4       44.86       43.93      5.42 o
  -7  26   4       92.91       90.52      5.53 o
  -6  26   4        1.73        3.00      2.19 o
  -5  26   4        7.55        5.85      2.50 o
  -4  26   4       11.94       11.86      2.31 o
  -3  26   4      104.93      114.17      4.83 o
  -2  26   4       31.63       32.55      2.70 o
  -1  26   4       33.61       35.27      2.72 o
   0  26   4       13.52       12.01      2.06 o
   1  26   4        0.00        1.10      1.75 o
   2  26   4        0.05        1.27      2.53 o
   3  26   4        2.54        3.57      2.15 o
   4  26   4        9.29       10.02      3.74 o
  -8  27   4       38.30       48.04      5.65 o
  -7  27   4      205.12      224.79      7.40 o
  -6  27   4        3.19        1.55      2.82 o
  -5  27   4       25.13       25.14      3.19 o
  -4  27   4       21.66       14.91      3.25 o
  -3  27   4      101.19      102.59      4.87 o
  -2  27   4       23.31       14.45      2.59 o
  -1  27   4        0.03        2.93      1.68 o
   0  27   4      941.46      983.30     12.90 o
   1  27   4        9.04        7.33      2.50 o
   2  27   4        2.29        3.29      2.17 o
   3  27   4        7.69        1.52      2.29 o
   4  27   4       59.40       68.77      5.37 o
  -8  28   4       36.65       35.89      5.24 o
  -7  28   4       36.26       48.70      4.88 o
  -6  28   4       14.99       16.01      2.94 o
  -5  28   4       92.88      104.91      6.66 o
  -4  28   4       14.40       17.36      2.53 o
  -3  28   4       44.53       45.65      3.78 o
  -2  28   4      191.43      187.29      5.19 o
  -1  28   4      342.05      343.85      6.56 o
   0  28   4       14.32       20.52      2.46 o
   1  28   4        2.68        3.31      2.09 o
   2  28   4        4.75        7.28      2.51 o
   3  28   4        0.01        0.75      2.23 o
   4  28   4       13.97       18.01      3.46 o
  -8  29   4       45.39       56.33      5.94 o
  -7  29   4        8.55       13.36      3.31 o
  -6  29   4        7.62       12.62      2.74 o
  -5  29   4      240.80      214.42      6.84 o
  -4  29   4       24.92       19.12      3.32 o
  -3  29   4        0.79        1.58      2.47 o
  -2  29   4      110.41      106.94      7.30 o
  -1  29   4       58.56       60.00      3.76 o
   0  29   4      285.40      307.93      6.75 o
   1  29   4      168.80      188.32      6.22 o
   2  29   4       17.74       16.46      2.84 o
   3  29   4       15.56       11.24      3.06 o
   4  29   4        5.36        3.06      3.37 o
  -7  30   4       23.26       22.71      4.53 o
  -6  30   4        6.24        4.73      2.59 o
  -5  30   4      250.48      212.45      7.04 o
  -4  30   4       69.34       60.42      4.24 o
  -3  30   4        6.06        6.45      2.14 o
  -2  30   4       70.79       74.69      4.53 o
  -1  30   4      563.10      580.91      8.95 o
   0  30   4        1.74        3.22      2.11 o
   1  30   4       48.92       58.56      4.25 o
   2  30   4        0.75       -1.77      2.16 o
   3  30   4        0.03        0.81      2.59 o
   4  30   4       14.46       16.55      4.38 o
  -7  31   4       18.02       30.97      4.55 o
  -6  31   4       29.67       18.93      3.28 o
  -5  31   4       21.78       18.18      2.85 o
  -4  31   4       20.19       17.16      2.79 o
  -3  31   4       37.35       36.39      3.69 o
  -2  31   4        4.92        4.77      2.18 o
  -1  31   4        0.01        1.40      2.18 o
   0  31   4      196.36      206.43      6.88 o
   1  31   4       39.85       44.98      3.97 o
   2  31   4       82.42       83.66      5.15 o
   3  31   4        6.51        7.26      3.11 o
  -7  32   4        9.03       14.56      3.80 o
  -6  32   4       55.97       66.24      5.93 o
  -5  32   4       16.07       22.96      4.06 o
  -4  32   4       21.83       15.40      3.25 o
  -3  32   4       98.11      105.49      5.03 o
  -2  32   4        0.03       -2.01      2.21 o
  -1  32   4       69.53       75.61      4.31 o
   0  32   4        0.60        3.88      2.42 o
   1  32   4       18.49       19.00      2.99 o
   2  32   4       14.04       12.96      3.14 o
   3  32   4       32.51       35.36      7.33 o
  -7  33   4       15.95       10.56      3.69 o
  -6  33   4       61.55       52.90      5.56 o
  -5  33   4       62.28       53.85      5.78 o
  -4  33   4       79.18       81.60      5.11 o
  -3  33   4       12.31        7.32      2.72 o
  -2  33   4       10.77        9.74      2.50 o
  -1  33   4       79.18       81.58      4.42 o
   0  33   4      141.80      137.36      5.78 o
   1  33   4       18.36       19.07      4.13 o
   2  33   4       10.11        8.83      2.76 o
   3  33   4       16.37       17.93      4.88 o
  -6  34   4        3.71        7.64      3.05 o
  -5  34   4       24.89       19.30      3.81 o
  -4  34   4       89.64       76.86      5.45 o
  -3  34   4        8.29        6.01      2.19 o
  -2  34   4       32.43       43.54      3.60 o
  -1  34   4        1.65        1.34      1.82 o
   0  34   4      117.06      120.79      5.74 o
   1  34   4        0.20       -0.22      2.48 o
   2  34   4        1.23       15.85      9.06 o
  -6  35   4       83.99       98.32     21.63 o
  -5  35   4        0.79        7.62      5.14 o
  -4  35   4       24.39       31.10      3.73 o
  -3  35   4       12.20       11.72      2.91 o
  -2  35   4       46.29       46.58      3.88 o
  -1  35   4        4.73        2.86      1.84 o
   0  35   4       35.73       38.58      4.60 o
   1  35   4        1.97        3.39      4.08 o
   2  35   4        3.36        4.48      3.31 o
  -6  36   4       67.05       73.24     15.80 o
  -5  36   4        5.76        1.06      3.37 o
  -4  36   4        1.77        3.10      2.83 o
  -3  36   4       68.12       76.07      6.15 o
  -2  36   4        7.75        9.07      4.15 o
  -1  36   4       41.33       40.26      4.73 o
   0  36   4        0.72       -2.21      2.48 o
   1  36   4        1.57        4.22      3.28 o
   2  36   4       27.64       24.63      4.65 o
  -5  37   4        5.08        7.39      4.80 o
  -4  37   4        3.37        3.35      3.39 o
  -3  37   4        1.85        0.40      3.26 o
  -2  37   4       20.98       20.04      5.60 o
  -1  37   4        0.95        3.07      7.42 o
   0  37   4        2.05       -1.44      2.87 o
   1  37   4       44.77       53.93      5.94 o
  -5  38   4        6.95        1.13      3.36 o
  -4  38   4        0.10        0.44      3.29 o
  -3  38   4        0.63        3.71      3.03 o
  -2  38   4        0.34        3.57      3.13 o
  -1  38   4       12.42       10.00      5.01 o
   0  38   4        3.34        1.94      4.84 o
   1  38   4       22.75       24.29      4.70 o
  -4  39   4        0.02        1.08      3.58 o
  -3  39   4        1.11        4.51      3.32 o
  -2  39   4        1.40        8.71      5.52 o
  -1  39   4        0.03        2.92      3.06 o
   0  39   4        1.33        4.76      4.24 o
  -3  40   4        0.18        6.31      3.68 o
  -2  40   4       33.49       30.16      5.00 o
  -1  40   4        4.66        7.49      3.68 o
 -10   1   5        1.04       -2.94      2.19 o
  -9   1   5       84.63       75.64      5.11 o
  -8   1   5      236.47      250.63      7.08 o
  -7   1   5       20.54       20.65      2.45 o
  -6   1   5       21.37       23.21      2.41 o
  -5   1   5      205.29      197.10      5.37 o
  -4   1   5       56.00       60.98      1.68 o
  -3   1   5       31.85       35.05      1.16 o
  -2   1   5      136.57      146.61      2.00 o
  -1   1   5        0.09        0.18      0.45 o
   0   1   5      148.22      117.85      2.08 o
   1   1   5      112.55      121.77      3.73 o
   2   1   5       12.29       16.02      1.66 o
   3   1   5        0.68        0.93      1.73 o
   4   1   5       90.41       97.21      4.70 o
   5   1   5        0.16        0.97      2.20 o
 -10   2   5        4.62        1.22      2.52 o
  -9   2   5        6.35       -1.43      2.12 o
  -8   2   5      228.63      217.10      6.74 o
  -7   2   5       78.36       77.13      4.23 o
  -6   2   5        1.50        2.16      1.86 o
  -5   2   5       10.97       20.30      3.10 o
  -4   2   5        1.34        1.20      0.75 o
  -3   2   5       49.56       41.65      1.37 o
  -2   2   5        1.51        2.69      1.08 o
  -1   2   5        0.41        0.93      0.87 o
   0   2   5        0.43        0.95      0.66 o
   1   2   5       50.32       53.43      2.77 o
   2   2   5        0.80        3.04      1.04 o
   3   2   5        0.28        2.01      1.52 o
   4   2   5       16.25       16.90      2.64 o
   5   2   5        2.85        8.83      2.51 o
 -10   3   5        0.96       -2.99      2.19 o
  -9   3   5       97.96       84.90      5.32 o
  -8   3   5       91.33      118.16      5.74 o
  -7   3   5       93.29       85.02      4.41 o
  -6   3   5       25.66       29.85      2.55 o
  -5   3   5      475.71      495.88      7.93 o
  -4   3   5       42.85       39.28      1.41 o
  -3   3   5       11.28       15.09      0.86 o
  -2   3   5       36.16       31.00      1.36 o
  -1   3   5        0.57        0.29      0.45 o
   0   3   5        0.45        1.22      0.66 o
   1   3   5      226.77      204.25      4.19 o
   2   3   5      121.81      118.32      4.09 o
   3   3   5       32.82       29.30      2.52 o
   4   3   5        0.14        1.25      1.89 o
   5   3   5       17.40       15.15      2.86 o
 -10   4   5        4.01        0.87      2.27 o
  -9   4   5       31.18       28.02      3.54 o
  -8   4   5       73.86       77.96      4.74 o
  -7   4   5       37.86       35.88      3.10 o
  -6   4   5       11.93       10.66      1.76 o
  -5   4   5       10.23        6.21      1.75 o
  -4   4   5      103.43      100.52      1.88 o
  -3   4   5      243.49      243.89      3.27 o
  -2   4   5       81.97       88.65      2.30 o
  -1   4   5        7.07        9.74      0.76 o
   0   4   5        5.52        8.00      0.92 o
   1   4   5        3.67        2.39      1.02 o
   2   4   5       31.66       28.33      2.13 o
   3   4   5       47.80       48.19      3.00 o
   4   4   5       56.40       52.45      3.66 o
   5   4   5        3.16        0.41      2.21 o
 -10   5   5        7.06        5.39      2.63 o
  -9   5   5        0.03        3.95      2.26 o
  -8   5   5       13.84        8.09      2.27 o
  -7   5   5       69.41       77.17      4.08 o
  -6   5   5       68.87       76.33      5.96 o
  -5   5   5       45.08       53.40      2.70 o
  -4   5   5       89.03      100.87      2.17 o
  -3   5   5        7.49       10.93      1.05 o
  -2   5   5       14.51       19.24      1.38 o
  -1   5   5      152.05      180.68      2.45 o
   0   5   5        7.56       11.22      0.97 o
   1   5   5        9.28       11.47      1.50 o
   2   5   5       60.53       64.45      3.13 o
   3   5   5        5.92        5.73      1.73 o
   4   5   5        0.24        0.37      1.81 o
   5   5   5       22.17       25.57      3.28 o
 -10   6   5        9.38        4.34      2.55 o
  -9   6   5        0.11       -0.09      2.06 o
  -8   6   5       67.59       65.39      4.35 o
  -7   6   5        2.48        2.06      1.64 o
  -6   6   5       11.30       10.51      1.73 o
  -5   6   5        0.12        3.60      1.52 o
  -4   6   5        5.71       16.69      1.09 o
  -3   6   5      172.15      148.41      3.76 o
  -2   6   5       81.63       84.28      2.89 o
  -1   6   5      137.33      132.39      2.44 o
   0   6   5      267.66      281.06      4.06 o
   1   6   5      229.76      237.52      4.65 o
   2   6   5        6.49        5.23      1.64 o
   3   6   5        6.47        6.99      1.82 o
   4   6   5       15.64       16.70      3.59 o
   5   6   5       30.25       22.74      3.08 o
 -10   7   5        1.99        2.99      2.61 o
  -9   7   5       27.28       20.03      4.97 o
  -8   7   5      169.87      160.56      6.28 o
  -7   7   5      116.94      113.70      5.01 o
  -6   7   5        1.74        1.72      2.03 o
  -5   7   5      261.58      299.53      5.18 o
  -4   7   5       38.84       39.42      1.63 o
  -3   7   5       36.38       38.31      2.00 o
  -2   7   5      406.55      439.13      5.36 o
  -1   7   5      114.92      118.10      2.15 o
   0   7   5       16.09       18.49      1.33 o
   1   7   5       38.83       31.35      2.22 o
   2   7   5        0.00       -0.16      1.07 o
   3   7   5       23.88       22.10      2.45 o
   4   7   5        2.57        4.85      2.17 o
   5   7   5       13.91       11.98      2.78 o
 -10   8   5       64.02       63.01      5.13 o
  -9   8   5        1.68        1.44      2.24 o
  -8   8   5        7.73       12.57      2.52 o
  -7   8   5        6.90       10.38      2.40 o
  -6   8   5      244.86      240.30      5.36 o
  -5   8   5      129.02      126.86      4.31 o
  -4   8   5       66.83       80.02      2.54 o
  -3   8   5      361.36      328.96      4.38 o
  -2   8   5      225.57      218.49      4.43 o
  -1   8   5       62.36       62.23      1.57 o
   0   8   5        0.52        1.85      0.86 o
   1   8   5       33.06       32.68      2.28 o
   2   8   5        5.83        6.69      1.47 o
   3   8   5       53.29       51.83      3.33 o
   4   8   5        0.12        3.56      2.31 o
   5   8   5        0.47       -0.20      2.16 o
 -10   9   5       20.66       22.10      3.59 o
  -9   9   5        0.00        1.70      2.18 o
  -8   9   5       91.61       72.00      4.65 o
  -7   9   5      215.64      198.75      5.64 o
  -6   9   5      108.39      119.65      4.08 o
  -5   9   5        7.81        7.70      1.82 o
  -4   9   5       38.93       50.32      2.28 o
  -3   9   5        7.99        6.78      0.93 o
  -2   9   5      129.01      122.92      3.57 o
  -1   9   5       25.66       19.48      1.09 o
   0   9   5      167.44      155.25      2.93 o
   1   9   5      263.64      268.31      6.48 o
   2   9   5       13.46        9.61      1.62 o
   3   9   5       31.76       29.09      2.65 o
   4   9   5        4.47        3.50      1.30 o
   5   9   5        0.70        1.73      2.21 o
 -10  10   5        7.34        5.86      2.73 o
  -9  10   5        6.22        4.14      2.33 o
  -8  10   5      173.96      178.12      6.35 o
  -7  10   5      125.58      122.39      4.71 o
  -6  10   5      181.75      169.14      4.51 o
  -5  10   5       95.21      118.35      3.69 o
  -4  10   5        2.10        1.36      0.78 o
  -3  10   5      117.37      100.71      3.25 o
  -2  10   5        6.66        8.77      1.39 o
  -1  10   5       43.03       36.67      1.43 o
   0  10   5       24.10       31.36      1.78 o
   1  10   5      213.38      208.41      4.63 o
   2  10   5        2.18        2.93      1.35 o
   3  10   5        2.36        2.47      1.67 o
   4  10   5        0.64        1.46      1.84 o
   5  10   5       13.23       13.27      2.78 o
 -10  11   5        8.24       18.27      3.57 o
  -9  11   5        0.02       -0.79      2.13 o
  -8  11   5       17.81       15.66      3.31 o
  -7  11   5      258.55      271.65      6.31 o
  -6  11   5      138.66      147.77      5.68 o
  -5  11   5       11.04       11.36      1.80 o
  -4  11   5      170.13      187.56      3.24 o
  -3  11   5        2.27        3.29      1.11 o
  -2  11   5       67.06       65.32      2.28 o
  -1  11   5      107.80       99.27      3.05 o
   0  11   5       32.01       26.59      1.91 o
   1  11   5       79.62       85.66      3.72 o
   2  11   5       33.82       40.30      3.31 o
   3  11   5        6.87        7.59      1.94 o
   4  11   5       30.08       26.88      2.86 o
   5  11   5        7.40        9.04      2.66 o
 -10  12   5        5.27       10.80      3.15 o
  -9  12   5        0.08        0.08      2.27 o
  -8  12   5      240.30      232.06      6.79 o
  -7  12   5       81.95       83.29      4.15 o
  -6  12   5      194.19      232.92      5.38 o
  -5  12   5       15.11       16.86      1.99 o
  -4  12   5       19.23       18.16      1.40 o
  -3  12   5      128.20      147.84      3.96 o
  -2  12   5       37.37       33.19      1.88 o
  -1  12   5       25.82       32.76      1.47 o
   0  12   5       64.93       60.84      2.29 o
   1  12   5       44.90       39.16      2.69 o
   2  12   5        1.42        1.03      1.34 o
   3  12   5        1.05        1.15      1.73 o
   4  12   5       16.32       13.84      2.44 o
   5  12   5      100.09       99.32      5.30 o
 -10  13   5        0.00        3.00      3.21 o
  -9  13   5        2.72        0.42      2.24 o
  -8  13   5        3.08       -1.17      2.02 o
  -7  13   5      764.20      773.80     14.06 o
  -6  13   5      751.70      749.39     10.64 o
  -5  13   5       88.99      101.42      4.16 o
  -4  13   5       19.03       10.96      1.40 o
  -3  13   5      144.32      151.21      3.50 o
  -2  13   5       46.86       48.41      1.63 o
  -1  13   5        1.17        0.33      1.16 o
   0  13   5        0.87        1.00      0.99 o
   1  13   5      171.69      172.61      4.91 o
   2  13   5       37.05       35.81      2.35 o
   3  13   5        0.01        0.47      1.89 o
   4  13   5        8.84       11.83      2.38 o
   5  13   5        3.27        6.40      2.54 o
  -9  14   5       32.17       35.51      3.93 o
  -8  14   5       14.55       19.04      2.92 o
  -7  14   5       24.73       27.28      2.79 o
  -6  14   5      853.08      878.20     13.00 o
  -5  14   5       56.33       60.40      3.51 o
  -4  14   5        9.66       17.76      1.72 o
  -3  14   5        7.50        2.32      1.41 o
  -2  14   5       91.38       98.72      2.30 o
  -1  14   5       68.82       80.49      2.41 o
   0  14   5        8.70       10.47      1.40 o
   1  14   5        0.58       -1.22      1.40 o
   2  14   5      300.62      296.37      5.33 o
   3  14   5        1.63        1.69      2.18 o
   4  14   5        1.54        0.05      1.95 o
   5  14   5       15.08       10.38      2.74 o
  -9  15   5       72.61       84.31      5.96 o
  -8  15   5        8.69        6.89      3.85 o
  -7  15   5      495.69      527.26      9.28 o
  -6  15   5      358.19      353.05      6.93 o
  -5  15   5       39.87       30.06      2.76 o
  -4  15   5       18.42       24.99      2.93 o
  -3  15   5      247.76      239.87      4.00 o
  -2  15   5      725.30      750.30      7.47 o
  -1  15   5        4.60        7.19      1.12 o
   0  15   5       51.64       47.02      2.91 o
   1  15   5       12.55       19.88      2.06 o
   2  15   5        0.08        1.40      1.45 o
   3  15   5        3.93        6.55      1.95 o
   4  15   5        1.03       -0.72      1.92 o
   5  15   5       30.79       31.44      3.12 o
  -9  16   5       22.93       23.19      3.74 o
  -8  16   5       34.95       36.45      3.30 o
  -7  16   5       53.52       49.97      3.48 o
  -6  16   5       11.08       27.11      2.62 o
  -5  16   5        6.04        5.20      1.98 o
  -4  16   5        0.59        0.69      1.18 o
  -3  16   5      287.82      283.68      4.12 o
  -2  16   5        5.06        5.33      1.28 o
  -1  16   5      140.41      135.72      4.78 o
   0  16   5       32.40       35.78      2.41 o
   1  16   5       14.40       18.95      2.28 o
   2  16   5        9.36        8.26      1.91 o
   3  16   5       15.55       14.76      2.50 o
   4  16   5        3.37        2.60      2.03 o
   5  16   5      239.78      252.46      7.91 o
  -9  17   5       30.03       14.51      3.35 o
  -8  17   5        4.16        7.83      2.44 o
  -7  17   5        0.44       -0.12      1.94 o
  -6  17   5      869.92      885.95     15.45 o
  -5  17   5        0.10       -2.65      1.54 o
  -4  17   5       18.23       20.24      2.96 o
  -3  17   5       48.52       53.64      2.79 o
  -2  17   5       28.30       34.34      2.41 o
  -1  17   5        3.38       -1.21      1.21 o
   0  17   5       22.33       27.68      2.74 o
   1  17   5      237.78      252.67      6.95 o
   2  17   5        2.34        1.44      1.99 o
   3  17   5        5.42        4.35      1.66 o
   4  17   5        3.73       -1.50      1.89 o
  -9  18   5        9.85       17.94      3.43 o
  -8  18   5        4.37        3.04      2.14 o
  -7  18   5      165.74      161.44      6.01 o
  -6  18   5     1021.80     1014.73     14.72 o
  -5  18   5       28.88       37.43      3.48 o
  -4  18   5        2.07        1.28      1.70 o
  -3  18   5       45.81       34.30      2.36 o
  -2  18   5        3.11        2.79      1.38 o
  -1  18   5       11.03       11.51      1.63 o
   0  18   5        2.85        4.28      1.86 o
   1  18   5       23.47       30.06      3.30 o
   2  18   5      108.73      101.69      4.48 o
   3  18   5        4.82        2.28      1.62 o
   4  18   5        4.54        6.41      2.23 o
  -9  19   5       11.74        7.60      2.85 o
  -8  19   5       45.76       49.18      4.12 o
  -7  19   5       21.79       12.87      2.85 o
  -6  19   5      395.16      380.18      8.13 o
  -5  19   5       48.52       50.22      3.78 o
  -4  19   5      178.51      185.21      5.84 o
  -3  19   5        8.12        8.71      2.54 o
  -2  19   5        7.26        6.18      2.70 o
  -1  19   5        4.04        4.66      1.39 o
   0  19   5       74.86       71.73      4.08 o
   1  19   5       53.53       67.93      4.62 o
   2  19   5       50.51       62.94      4.17 o
   3  19   5        2.10       -1.26      1.61 o
   4  19   5       31.79       34.25      3.36 o
  -9  20   5       17.54       15.89      4.60 o
  -8  20   5       38.38       48.65      5.90 o
  -7  20   5        6.03        3.96      2.25 o
  -6  20   5        2.17       -1.13      1.75 o
  -5  20   5        2.87       -0.03      2.91 o
  -4  20   5        2.38        2.90      2.15 o
  -3  20   5      109.14      120.07      4.54 o
  -2  20   5       82.18       82.63      4.45 o
  -1  20   5        0.33        0.05      1.57 o
   0  20   5        5.07        2.72      1.78 o
   1  20   5        0.02        2.12      2.25 o
   2  20   5       11.74       12.19      3.90 o
   3  20   5        9.99        4.82      1.78 o
   4  20   5        0.02        0.40      1.99 o
  -9  21   5       20.49       10.68      3.34 o
  -8  21   5       71.11       75.87      5.09 o
  -7  21   5       37.65       30.75      3.34 o
  -6  21   5       42.23       49.82      3.71 o
  -5  21   5       98.21      103.55      7.84 o
  -4  21   5       13.57       12.61      2.48 o
  -3  21   5       20.62       18.80      4.39 o
  -2  21   5      568.71      580.85     10.00 o
  -1  21   5        4.62       11.01      2.08 o
   0  21   5       31.60       45.23      4.27 o
   1  21   5       39.63       36.83      3.28 o
   2  21   5        2.51        4.69      2.62 o
   3  21   5       18.13       15.97      2.40 o
   4  21   5        3.01        4.54      2.26 o
  -9  22   5        3.95        4.65      2.68 o
  -8  22   5        0.72        0.54      2.52 o
  -7  22   5       34.98       35.58      3.92 o
  -6  22   5        8.52        7.26      2.19 o
  -5  22   5       42.32       35.74      3.10 o
  -4  22   5       43.02       55.37      4.11 o
  -3  22   5        2.33        1.14      1.78 o
  -2  22   5        0.75        3.80      2.65 o
  -1  22   5       13.48       14.98      2.33 o
   0  22   5      337.96      366.09      7.76 o
   1  22   5       18.61       20.22      2.58 o
   2  22   5        2.44        5.26      2.48 o
   3  22   5        7.51        3.39      2.06 o
   4  22   5        0.26       -0.88      2.14 o
  -8  23   5        6.39        6.74      2.53 o
  -7  23   5        8.38       13.12      2.77 o
  -6  23   5        0.26       -0.66      1.88 o
  -5  23   5      157.26      161.78      5.40 o
  -4  23   5        8.18        9.39      2.50 o
  -3  23   5        1.58        2.54      2.03 o
  -2  23   5       22.07       20.31      2.85 o
  -1  23   5      105.33      116.03      4.82 o
   0  23   5       93.63       97.63      4.84 o
   1  23   5        3.54        1.95      1.80 o
   2  23   5        0.96        3.33      1.99 o
   3  23   5        3.41        4.22      2.62 o
   4  23   5        0.17       -0.10      2.29 o
  -8  24   5        1.13        4.57      2.49 o
  -7  24   5        6.05        3.93      2.22 o
  -6  24   5        7.79        9.96      2.55 o
  -5  24   5       70.83       67.54      4.17 o
  -4  24   5        2.19        2.34      2.06 o
  -3  24   5      199.72      206.10      6.07 o
  -2  24   5        0.47        1.27      1.82 o
  -1  24   5       13.97       17.66      2.55 o
   0  24   5       15.88       16.93      2.80 o
   1  24   5       21.34       24.44      4.10 o
   2  24   5        9.33        9.06      2.66 o
   3  24   5       47.84       49.71      4.53 o
  -8  25   5        8.85       13.91      3.71 o
  -7  25   5       57.05       59.54      4.81 o
  -6  25   5        1.54       -0.81      3.22 o
  -5  25   5       13.22       11.24      2.33 o
  -4  25   5        7.87        4.79      2.27 o
  -3  25   5        8.56       10.46      2.31 o
  -2  25   5        0.02        0.08      2.08 o
  -1  25   5      123.36      119.08      5.10 o
   0  25   5      154.41      145.75      5.33 o
   1  25   5       20.81       14.66      2.57 o
   2  25   5        3.99        4.56      2.14 o
   3  25   5        3.79        5.48      2.58 o
  -8  26   5       53.10       65.20      5.18 o
  -7  26   5        2.74        2.01      2.32 o
  -6  26   5        2.70        4.43      3.14 o
  -5  26   5      101.16      106.27      5.33 o
  -4  26   5      103.24      115.73      5.64 o
  -3  26   5       36.81       31.32      3.29 o
  -2  26   5       74.48       76.16      4.30 o
  -1  26   5        1.73        2.82      2.00 o
   0  26   5      153.56      168.20      5.94 o
   1  26   5       14.33       13.25      3.35 o
   2  26   5        0.30        1.88      2.08 o
   3  26   5        0.00        0.85      2.81 o
  -8  27   5       46.17       46.25      5.46 o
  -7  27   5        3.80        4.75      2.50 o
  -6  27   5       70.20       80.26      5.00 o
  -5  27   5        3.37        7.25      2.19 o
  -4  27   5       61.88       60.38      4.11 o
  -3  27   5        2.23        0.30      2.03 o
  -2  27   5        2.50        5.01      1.95 o
  -1  27   5       55.39       59.08      3.74 o
   0  27   5      211.04      219.72      6.71 o
   1  27   5        4.05        5.67      2.18 o
   2  27   5       19.62       12.19      3.01 o
   3  27   5        0.97       -0.09      2.47 o
  -7  28   5        8.21        5.82      2.47 o
  -6  28   5       25.03       29.89      3.56 o
  -5  28   5       23.87       23.48      2.99 o
  -4  28   5       18.54       20.70      2.78 o
  -3  28   5       12.54       13.50      2.31 o
  -2  28   5       17.59       15.59      2.39 o
  -1  28   5      490.44      486.95     12.94 o
   0  28   5       77.43       90.67      5.66 o
   1  28   5        1.58        2.28      2.11 o
   2  28   5        0.04        1.03      2.15 o
   3  28   5        3.22        3.05      3.13 o
  -7  29   5       27.12       33.98      4.14 o
  -6  29   5        0.28       -0.65      2.18 o
  -5  29   5        0.01        4.60      3.42 o
  -4  29   5        8.07        5.42      2.18 o
  -3  29   5       16.51       14.65      2.42 o
  -2  29   5       25.47       26.20      2.84 o
  -1  29   5       13.97       21.09      2.80 o
   0  29   5       23.86       25.09      3.06 o
   1  29   5        0.82       -0.73      1.94 o
   2  29   5       34.36       32.37      3.51 o
  -7  30   5        0.31        1.42      2.34 o
  -6  30   5        0.02        2.87      2.21 o
  -5  30   5       24.88       22.45      3.90 o
  -4  30   5      175.46      155.35      6.08 o
  -3  30   5        0.53        2.84      2.02 o
  -2  30   5        1.04       -1.34      2.55 o
  -1  30   5       66.28       68.51      4.20 o
   0  30   5       69.68       61.58      4.25 o
   1  30   5        0.34        2.09      2.53 o
   2  30   5        1.42        4.18      2.62 o
  -7  31   5        2.50        7.89      2.98 o
  -6  31   5       16.96       11.54      3.40 o
  -5  31   5       68.75       59.36      4.55 o
  -4  31   5       15.39       12.07      2.59 o
  -3  31   5       52.27       53.73      3.88 o
  -2  31   5        0.20        4.70      1.97 o
  -1  31   5       40.73       42.07      3.54 o
   0  31   5        1.88        4.10      2.58 o
   1  31   5       22.29       17.23      3.18 o
   2  31   5        1.89       -0.07      2.43 o
  -6  32   5        1.18        3.06      2.31 o
  -5  32   5       65.93       47.62      3.99 o
  -4  32   5        1.40        3.65      2.03 o
  -3  32   5       13.57       10.37      2.32 o
  -2  32   5       11.73       10.46      3.28 o
  -1  32   5       97.58       94.44      5.06 o
   0  32   5        0.17       -0.25      2.21 o
   1  32   5       64.64       69.11      4.79 o
   2  32   5        1.16        4.00      2.57 o
  -6  33   5       39.19       27.20      4.06 o
  -5  33   5        7.10        6.61      2.43 o
  -4  33   5        1.17        3.24      2.07 o
  -3  33   5        3.70        7.75      2.33 o
  -2  33   5        0.40        0.94      1.83 o
  -1  33   5      103.73      109.73      5.34 o
   0  33   5      127.94      131.72      6.49 o
   1  33   5        7.55        8.82      2.81 o
  -6  34   5        3.09        0.14      2.57 o
  -5  34   5        1.60        5.72      2.48 o
  -4  34   5       11.05       11.63      2.54 o
  -3  34   5       53.81       57.89      4.20 o
  -2  34   5       20.80       27.57      3.24 o
  -1  34   5       18.18       12.70      2.89 o
   0  34   5       31.28       28.16      3.57 o
   1  34   5      100.51      108.02      8.61 o
  -5  35   5        0.00        0.35      2.44 o
  -4  35   5       33.43       31.37      3.52 o
  -3  35   5        0.20       -0.38      1.88 o
  -2  35   5       31.88       42.49      4.51 o
  -1  35   5       70.02       64.82      4.65 o
   0  35   5       36.63       34.26      4.29 o
  -5  36   5        0.01        2.16      2.96 o
  -4  36   5       18.05       17.26      3.09 o
  -3  36   5        4.77        4.74      2.34 o
  -2  36   5        1.04        0.57      2.18 o
  -1  36   5        4.91        4.50      2.31 o
   0  36   5        0.12       -0.88      2.73 o
  -4  37   5       14.27       15.11      3.75 o
  -3  37   5        0.52        4.67      3.27 o
  -2  37   5      109.22      118.34      7.55 o
  -1  37   5       15.21       21.32      5.47 o
  -3  38   5       71.20       82.24      6.47 o
  -2  38   5        5.73        9.02      3.74 o
 -10   0   6       32.56       25.86      5.48 o
  -9   0   6       10.37        2.06      3.00 o
  -8   0   6       24.48       16.65      3.80 o
  -7   0   6      249.01      255.88      9.10 o
  -6   0   6       46.52       40.99      7.66 o
  -5   0   6       12.37       13.70      2.33 o
  -4   0   6       93.28       87.90      2.97 o
  -3   0   6       41.88       27.72      1.31 o
  -2   0   6      169.88      187.62      4.06 o
  -1   0   6     2583.97     2526.43     27.88 o
   0   0   6        0.19        1.18      1.63 o
   1   0   6        0.73        5.05      2.07 o
   2   0   6       14.47       17.08      3.06 o
   3   0   6       24.92       24.21      4.60 o
   4   0   6        0.32        1.98      4.05 o
 -10   1   6        0.02        0.55      2.55 o
  -9   1   6        0.00       -0.26      1.94 o
  -8   1   6       30.92       38.19      3.47 o
  -7   1   6        0.09       -0.86      1.61 o
  -6   1   6        0.37       -1.10      1.57 o
  -5   1   6       77.64       89.87      3.84 o
  -4   1   6      297.61      296.38      3.64 o
  -3   1   6        8.27        5.52      0.98 o
  -2   1   6        9.74        7.86      1.17 o
  -1   1   6      518.87      477.46      5.39 o
   0   1   6      275.33      258.50      4.42 o
   1   1   6       17.62       22.10      2.40 o
   2   1   6       11.51       11.37      1.96 o
   3   1   6        0.09        2.93      1.28 o
   4   1   6        2.30        2.94      2.13 o
 -10   2   6        4.56        1.89      2.50 o
  -9   2   6       33.43       32.29      3.50 o
  -8   2   6       92.53       87.17      4.87 o
  -7   2   6        5.23        4.00      1.94 o
  -6   2   6        4.70        3.86      2.89 o
  -5   2   6       87.07       87.59      3.11 o
  -4   2   6      453.08      460.67      4.74 o
  -3   2   6        0.37        1.08      0.92 o
  -2   2   6        3.05        5.83      1.17 o
  -1   2   6       44.61       49.33      1.83 o
   0   2   6      492.15      454.32      6.14 o
   1   2   6       17.72       14.70      2.11 o
   2   2   6        2.06        5.36      1.63 o
   3   2   6       14.42        8.81      1.69 o
   4   2   6        1.36       -1.76      1.90 o
 -10   3   6        0.48        1.90      2.47 o
  -9   3   6        5.40        4.42      2.30 o
  -8   3   6       94.81      111.77      5.47 o
  -7   3   6       48.73       61.00      6.65 o
  -6   3   6        2.25        2.87      1.75 o
  -5   3   6      183.91      163.64      5.09 o
  -4   3   6        1.91        2.47      0.85 o
  -3   3   6        4.84        5.60      1.10 o
  -2   3   6      318.48      314.50      4.37 o
  -1   3   6      318.58      329.57      4.07 o
   0   3   6       15.39       14.91      1.81 o
   1   3   6       27.39       35.11      3.29 o
   2   3   6       51.46       54.33      3.24 o
   3   3   6       18.08       11.12      2.22 o
   4   3   6       19.98       17.26      2.79 o
 -10   4   6        4.74        2.63      2.52 o
  -9   4   6       14.37       13.14      2.77 o
  -8   4   6        6.60        1.28      2.09 o
  -7   4   6        1.47        3.97      2.24 o
  -6   4   6        1.44       -0.98      1.51 o
  -5   4   6      907.62      940.36     12.02 o
  -4   4   6        4.23        0.90      1.02 o
  -3   4   6      631.19      553.59      6.72 o
  -2   4   6       11.12       19.89      1.71 o
  -1   4   6       25.18       19.82      1.25 o
   0   4   6      119.72      106.44      3.41 o
   1   4   6        4.54       -0.16      1.85 o
   2   4   6        0.19       -0.38      1.76 o
   3   4   6       39.99       41.67      3.25 o
   4   4   6       14.49       16.53      2.47 o
 -10   5   6        0.69       -1.32      2.28 o
  -9   5   6       66.73       66.14      4.71 o
  -8   5   6       94.00       94.97      5.13 o
  -7   5   6       30.68       19.60      2.73 o
  -6   5   6        7.83       13.57      2.00 o
  -5   5   6      166.47      165.66      6.38 o
  -4   5   6       46.86       53.19      1.71 o
  -3   5   6       45.22       42.26      2.05 o
  -2   5   6       43.12       51.10      2.81 o
  -1   5   6       93.97       92.68      2.22 o
   0   5   6      342.38      313.86      6.54 o
   1   5   6       11.37        8.27      1.88 o
   2   5   6        0.15        2.99      1.64 o
   3   5   6        0.67        0.00      1.83 o
   4   5   6        5.05        4.62      3.11 o
 -10   6   6        5.54       14.02      3.14 o
  -9   6   6        0.28        0.99      2.11 o
  -8   6   6       11.73       10.97      2.52 o
  -7   6   6       35.92       35.93      3.36 o
  -6   6   6        2.39        1.94      1.45 o
  -5   6   6        1.21       -0.38      1.36 o
  -4   6   6       26.50       26.72      1.69 o
  -3   6   6       34.49       36.79      2.51 o
  -2   6   6       51.45       43.45      2.66 o
  -1   6   6       50.67       50.43      1.74 o
   0   6   6      417.37      426.09      6.56 o
   1   6   6       12.10       13.70      1.92 o
   2   6   6       17.94       15.50      2.46 o
   3   6   6        0.20       -1.11      1.58 o
   4   6   6        5.71        6.34      2.30 o
 -10   7   6       16.70       22.05      3.52 o
  -9   7   6        1.24        0.55      2.04 o
  -8   7   6       16.65        8.77      2.35 o
  -7   7   6        6.18        5.11      2.09 o
  -6   7   6       64.41       62.78      3.36 o
  -5   7   6        3.79        0.35      1.47 o
  -4   7   6       10.06        7.30      1.01 o
  -3   7   6       65.46       59.02      3.04 o
  -2   7   6        0.96        1.96      1.36 o
  -1   7   6      202.89      196.39      3.21 o
   0   7   6      405.86      379.51      8.31 o
   1   7   6       35.60       48.11      3.02 o
   2   7   6       25.46       37.03      3.41 o
   3   7   6        0.05       -0.35      1.59 o
   4   7   6        0.26        0.69      1.87 o
 -10   8   6        0.00       -0.89      2.99 o
  -9   8   6        0.00       -0.25      2.01 o
  -8   8   6       72.05       68.19      5.48 o
  -7   8   6       70.82       70.04      4.55 o
  -6   8   6      140.27      145.28      4.67 o
  -5   8   6       35.43       40.28      2.72 o
  -4   8   6       93.69      123.83      2.77 o
  -3   8   6      208.68      176.72      4.37 o
  -2   8   6        0.03        4.44      1.52 o
  -1   8   6       25.68       37.97      2.64 o
   0   8   6       52.00       49.64      2.38 o
   1   8   6       56.15       46.01      2.89 o
   2   8   6       37.44       32.33      4.59 o
   3   8   6        3.35        2.55      1.91 o
   4   8   6        1.33        0.75      2.26 o
  -9   9   6        0.78        1.83      2.17 o
  -8   9   6       60.57       64.98      4.34 o
  -7   9   6        0.01       -0.59      1.89 o
  -6   9   6      414.60      421.03      8.06 o
  -5   9   6        9.16        6.43      1.58 o
  -4   9   6      112.85      131.60      4.81 o
  -3   9   6       17.41       19.59      2.23 o
  -2   9   6      416.49      421.48      7.82 o
  -1   9   6        2.26        1.23      1.18 o
   0   9   6        2.82        5.56      1.29 o
   1   9   6        8.67        7.96      1.95 o
   2   9   6        0.61        2.84      1.80 o
   3   9   6        8.67        4.28      2.01 o
   4   9   6        8.84        8.76      2.55 o
  -9  10   6        0.27        2.30      2.16 o
  -8  10   6        1.34        1.56      1.93 o
  -7  10   6        3.25        2.88      2.03 o
  -6  10   6      559.34      584.60     11.52 o
  -5  10   6      122.53      122.95      3.80 o
  -4  10   6        2.40        2.25      1.12 o
  -3  10   6       79.53       69.74      4.64 o
  -2  10   6        6.85        8.53      2.00 o
  -1  10   6        1.74        1.04      1.59 o
   0  10   6        8.28        7.61      1.54 o
   1  10   6       25.64       28.67      2.72 o
   2  10   6       19.87       18.38      3.24 o
   3  10   6        0.12        2.47      1.81 o
   4  10   6        1.41        0.49      2.19 o
  -9  11   6       20.12       32.05      3.64 o
  -8  11   6        7.04       13.45      2.49 o
  -7  11   6       57.31       64.97      4.45 o
  -6  11   6      314.95      292.86      6.05 o
  -5  11   6       78.82      109.44      3.62 o
  -4  11   6        8.56        9.85      1.20 o
  -3  11   6       93.75      105.76      4.50 o
  -2  11   6        4.52        6.17      2.21 o
  -1  11   6      121.31      150.96      6.40 o
   0  11   6      146.54      142.56      6.82 o
   1  11   6        0.20       -0.21      1.33 o
   2  11   6        5.39        7.81      2.23 o
   3  11   6        3.13        1.95      1.86 o
   4  11   6        0.01        0.32      3.68 o
  -9  12   6        8.39       13.82      2.72 o
  -8  12   6        0.01        3.12      1.90 o
  -7  12   6       46.22       49.88      4.14 o
  -6  12   6      202.08      197.60      5.66 o
  -5  12   6       13.72       18.30      1.88 o
  -4  12   6        5.86        4.57      1.84 o
  -3  12   6       48.18       66.46      2.55 o
  -2  12   6       80.69       88.71      2.42 o
  -1  12   6       27.50       36.08      2.40 o
   0  12   6        4.87        8.02      1.46 o
   1  12   6       37.72       36.32      3.22 o
   2  12   6        1.18        0.19      2.39 o
   3  12   6       10.24        9.40      2.33 o
   4  12   6       13.03       11.50      3.16 o
  -9  13   6        4.47        7.46      2.48 o
  -8  13   6        1.46        1.71      1.97 o
  -7  13   6       77.05       98.73      5.50 o
  -6  13   6       56.33       55.11      3.65 o
  -5  13   6       90.71       90.30      4.13 o
  -4  13   6       47.21       49.89      2.93 o
  -3  13   6       20.97       20.34      1.22 o
  -2  13   6      147.50      135.66      2.59 o
  -1  13   6       90.93       87.63      3.03 o
   0  13   6        3.73        1.83      1.41 o
   1  13   6       63.48       69.59      4.53 o
   2  13   6        1.50       -0.20      1.86 o
   3  13   6        2.04        2.75      2.03 o
   4  13   6        2.35        3.50      2.37 o
  -9  14   6        1.04        0.13      2.34 o
  -8  14   6        5.94        4.71      4.08 o
  -7  14   6        6.34        2.13      2.13 o
  -6  14   6      147.87      136.48      8.76 o
  -5  14   6       16.24       17.32      3.11 o
  -4  14   6       21.47       22.15      2.30 o
  -3  14   6        0.10        0.81      0.79 o
  -2  14   6        6.94       11.16      1.14 o
  -1  14   6       14.43       18.59      1.81 o
   0  14   6        5.47        2.02      1.40 o
   1  14   6        4.11        8.75      2.18 o
   2  14   6       23.63       18.43      2.82 o
   3  14   6        6.39        5.49      2.57 o
  -9  15   6        0.38       -1.84      2.18 o
  -8  15   6       21.21       27.49      3.33 o
  -7  15   6       90.79       87.00      8.37 o
  -6  15   6        6.77       11.99      2.65 o
  -5  15   6      193.13      219.11      5.34 o
  -4  15   6       16.08       17.92      2.04 o
  -3  15   6       28.58       32.11      2.36 o
  -2  15   6      243.30      238.83      5.31 o
  -1  15   6       58.04       65.26      3.11 o
   0  15   6        9.61       11.01      1.82 o
   1  15   6      134.45      150.99      5.52 o
   2  15   6       62.74       62.08      4.43 o
   3  15   6       11.51       11.08      2.52 o
  -9  16   6       12.62       13.48      5.35 o
  -8  16   6        9.69       11.41      3.76 o
  -7  16   6      136.41      153.32      6.98 o
  -6  16   6        1.19        1.47      2.29 o
  -5  16   6        1.23        0.72      1.35 o
  -4  16   6       23.42       28.26      2.35 o
  -3  16   6        9.39        6.66      1.36 o
  -2  16   6        1.01        3.22      1.30 o
  -1  16   6       36.30       47.69      2.75 o
   0  16   6       31.09       29.76      4.18 o
   1  16   6       55.22       55.06      3.87 o
   2  16   6        1.11        1.75      1.46 o
   3  16   6        2.29        2.50      2.09 o
  -9  17   6        0.07        1.88      2.58 o
  -8  17   6       15.59        8.94      2.88 o
  -7  17   6       95.75      106.96      6.40 o
  -6  17   6        6.96        5.56      2.41 o
  -5  17   6        4.34        2.31      1.51 o
  -4  17   6        0.36       -0.50      2.12 o
  -3  17   6        3.62        6.60      1.99 o
  -2  17   6      213.89      214.08      4.76 o
  -1  17   6       36.75       35.03      2.50 o
   0  17   6       28.51       27.13      2.59 o
   1  17   6       14.05       15.10      3.14 o
   2  17   6       10.67        9.48      1.86 o
   3  17   6        0.69        2.57      1.90 o
  -9  18   6       11.05       11.17      3.08 o
  -8  18   6       51.79       52.22      4.45 o
  -7  18   6        7.85        7.08      2.96 o
  -6  18   6        0.67       -0.60      4.28 o
  -5  18   6        9.68        9.87      1.92 o
  -4  18   6        1.89        2.46      1.75 o
  -3  18   6        8.27        5.96      2.24 o
  -2  18   6       33.06       46.82      2.74 o
  -1  18   6       12.28       10.48      1.67 o
   0  18   6        9.86        5.34      1.75 o
   1  18   6        7.91       13.24      3.14 o
   2  18   6        5.96        4.89      1.68 o
   3  18   6        2.44        2.48      2.00 o
  -9  19   6        1.29        0.37      2.48 o
  -8  19   6        1.81        2.44      2.26 o
  -7  19   6       38.88       38.59      3.48 o
  -6  19   6        0.62        0.07      2.18 o
  -5  19   6      130.68      126.36      5.49 o
  -4  19   6      150.04      164.43      4.79 o
  -3  19   6        8.28        8.92      1.61 o
  -2  19   6      196.44      209.04      5.30 o
  -1  19   6        3.88        5.53      1.57 o
   0  19   6        0.07        4.17      3.13 o
   1  19   6       10.52        5.44      2.66 o
   2  19   6        4.39        4.76      2.37 o
   3  19   6        0.00        1.94      2.04 o
  -8  20   6       37.70       45.38      4.16 o
  -7  20   6       19.73       16.12      2.70 o
  -6  20   6      148.37      146.97      7.90 o
  -5  20   6        0.04        2.46      1.99 o
  -4  20   6       15.72       24.55      3.71 o
  -3  20   6        0.54        1.17      1.81 o
  -2  20   6       70.20       61.78      3.64 o
  -1  20   6        5.92        8.59      1.72 o
   0  20   6        9.35       13.38      2.94 o
   1  20   6       64.94       62.39      5.85 o
   2  20   6        3.10        0.91      1.80 o
   3  20   6       21.80       15.18      2.85 o
  -8  21   6      114.78      134.83      8.05 o
  -7  21   6       23.86       27.69      3.87 o
  -6  21   6       50.19       53.94      4.50 o
  -5  21   6       31.62       39.09      3.93 o
  -4  21   6       31.02       31.21      2.71 o
  -3  21   6        4.41        5.21      1.63 o
  -2  21   6       15.03       16.47      1.98 o
  -1  21   6       37.26       40.42      2.83 o
   0  21   6        4.63        2.94      2.69 o
   1  21   6        1.72        0.49      2.29 o
   2  21   6        0.90        1.91      1.71 o
   3  21   6        0.05       -0.48      2.11 o
  -8  22   6       16.10       10.74      2.64 o
  -7  22   6        2.56        7.20      3.06 o
  -6  22   6        5.99        8.11      2.72 o
  -5  22   6      108.64      123.34      6.02 o
  -4  22   6       12.50       13.03      2.15 o
  -3  22   6        1.89       -0.73      1.82 o
  -2  22   6       50.92       63.57      3.43 o
  -1  22   6        2.86        3.74      1.73 o
   0  22   6       64.33       64.54      4.66 o
   1  22   6        0.11        0.77      2.49 o
   2  22   6        2.46        2.69      3.69 o
  -8  23   6        6.67        6.17      2.77 o
  -7  23   6       69.09       54.49      4.26 o
  -6  23   6        4.94        7.54      3.14 o
  -5  23   6       13.82       10.76      3.88 o
  -4  23   6       38.61       52.85      3.56 o
  -3  23   6        0.27        0.76      1.53 o
  -2  23   6       90.20       85.93      6.25 o
  -1  23   6       49.29       55.67      4.11 o
   0  23   6       18.51       17.71      3.01 o
   1  23   6        2.05       -0.85      2.54 o
   2  23   6        2.65        3.17      2.53 o
  -8  24   6       39.75       36.52      4.02 o
  -7  24   6        1.28        0.98      2.10 o
  -6  24   6        9.32       11.11      3.00 o
  -5  24   6       38.70       49.06      4.36 o
  -4  24   6        0.13       -0.21      1.97 o
  -3  24   6        8.80        4.05      1.75 o
  -2  24   6       13.59       11.24      2.63 o
  -1  24   6        8.70        8.68      2.53 o
   0  24   6       68.60       71.13      4.97 o
   1  24   6        3.06        0.69      2.50 o
   2  24   6       14.29       18.80      3.18 o
  -7  25   6        4.62        4.29      2.74 o
  -6  25   6       45.81       46.75      4.56 o
  -5  25   6      126.77      143.78      6.70 o
  -4  25   6        0.47        4.97      2.20 o
  -3  25   6        0.11       -0.08      2.07 o
  -2  25   6        3.49        1.46      2.18 o
  -1  25   6       94.68      101.60      5.37 o
   0  25   6        4.26        6.66      2.75 o
   1  25   6        3.44        4.45      3.22 o
   2  25   6       12.31        8.49      2.89 o
  -7  26   6       78.18       77.46      5.16 o
  -6  26   6       13.82       12.93      3.39 o
  -5  26   6       28.75       30.08      3.74 o
  -4  26   6        1.48        4.98      2.28 o
  -3  26   6       21.65       26.66      5.13 o
  -2  26   6        1.82        0.36      2.06 o
  -1  26   6       56.12       71.85      6.14 o
   0  26   6       22.46       26.69      4.81 o
   1  26   6       23.48       21.24      3.10 o
   2  26   6        1.93        2.34      2.72 o
  -7  27   6        6.47       10.34      2.81 o
  -6  27   6        8.73        6.47      2.28 o
  -5  27   6        4.86        3.51      2.61 o
  -4  27   6       65.53       65.40      4.67 o
  -3  27   6       20.73       21.84      3.29 o
  -2  27   6        3.27        2.86      2.34 o
  -1  27   6       28.85       33.24      4.33 o
   0  27   6      120.08      142.57      7.12 o
   1  27   6        0.23        1.73      2.19 o
  -7  28   6       16.68       18.75      3.12 o
  -6  28   6        5.35        5.66      2.37 o
  -5  28   6        2.84        4.13      2.57 o
  -4  28   6        4.59       10.61      2.75 o
  -3  28   6        5.65        4.35      2.39 o
  -2  28   6       23.96       22.16      4.48 o
  -1  28   6       90.22       98.80      5.59 o
   0  28   6       67.16       87.64      6.02 o
   1  28   6        0.48        1.68      2.22 o
  -6  29   6       10.07        8.12      2.57 o
  -5  29   6       85.20       75.39      7.38 o
  -4  29   6        0.61        4.44      2.59 o
  -3  29   6       15.99       17.82      3.82 o
  -2  29   6        2.08        1.81      3.13 o
  -1  29   6       90.81       90.01      5.58 o
   0  29   6        4.58        3.49      3.08 o
   1  29   6        1.68        2.65      2.46 o
  -6  30   6        4.70        2.74      3.36 o
  -5  30   6        0.89        2.34      2.30 o
  -4  30   6       24.35       18.00      3.25 o
  -3  30   6        2.50        2.61      2.37 o
  -2  30   6       12.38       14.31      3.29 o
  -1  30   6        5.83        1.45      2.51 o
   0  30   6       19.77       16.10      3.06 o
  -6  31   6       16.94        7.74      4.06 o
  -5  31   6        7.71        6.69      2.42 o
  -4  31   6        4.26       -0.12      2.38 o
  -3  31   6        6.09        9.46      2.86 o
  -2  31   6       44.89       42.73      4.38 o
  -1  31   6       66.97       57.66      4.72 o
   0  31   6       28.78       24.37      3.43 o
  -5  32   6       18.27       16.78      3.96 o
  -4  32   6        1.61       -0.77      1.91 o
  -3  32   6       16.41       20.42      3.62 o
  -2  32   6        6.72        6.26      3.76 o
  -1  32   6       46.10       48.52      4.10 o
   0  32   6       11.42       14.48      3.07 o
  -5  33   6       60.87       60.25      5.17 o
  -4  33   6       10.16       11.51      2.70 o
  -3  33   6        2.36        2.66      2.16 o
  -2  33   6        3.22        6.17      3.22 o
  -1  33   6        1.64        3.82      2.31 o
  -4  34   6       31.10       30.57      3.43 o
  -3  34   6        0.00        0.48      2.16 o
  -2  34   6        1.04       -0.35      1.99 o
  -9   1   7       17.73       12.50      2.70 o
  -8   1   7      180.17      174.30      6.73 o
  -7   1   7        2.24        3.12      2.22 o
  -6   1   7        1.96        7.11      1.50 o
  -5   1   7       46.47       59.53      3.84 o
  -4   1   7        4.48        6.71      0.93 o
  -3   1   7        4.59        7.49      0.91 o
  -2   1   7       73.10       68.26      1.98 o
  -1   1   7        1.54        5.12      1.93 o
   0   1   7      125.11      130.49      3.90 o
   1   1   7        8.48        3.80      2.28 o
   2   1   7        8.54        8.07      2.77 o
   3   1   7        3.03        1.92      2.00 o
  -9   2   7       10.57       11.99      2.76 o
  -8   2   7        2.24        6.46      2.39 o
  -7   2   7        3.10        4.66      2.44 o
  -6   2   7       15.89       15.44      1.94 o
  -5   2   7       31.81       20.73      1.86 o
  -4   2   7        5.20        3.65      0.97 o
  -3   2   7       81.16       83.37      3.73 o
  -2   2   7        0.28        0.85      0.79 o
  -1   2   7       18.15       25.90      2.11 o
   0   2   7        0.05        0.65      1.25 o
   1   2   7        3.43        0.96      2.10 o
   2   2   7        6.08        6.84      2.28 o
   3   2   7        3.07        4.81      1.94 o
  -9   3   7       25.03       20.31      2.92 o
  -8   3   7       32.97       37.30      5.57 o
  -7   3   7       12.86       14.29      2.92 o
  -6   3   7        2.44        4.25      2.36 o
  -5   3   7       85.59       78.66      2.99 o
  -4   3   7       28.62       34.76      3.41 o
  -3   3   7        6.56        9.43      1.58 o
  -2   3   7        3.32        3.56      1.26 o
  -1   3   7        0.03        0.62      1.05 o
   0   3   7        0.02        1.85      1.35 o
   1   3   7       40.02       31.38      3.25 o
   2   3   7       31.12       30.56      3.12 o
   3   3   7        8.88        9.52      2.42 o
  -9   4   7       30.96       31.23      3.44 o
  -8   4   7       20.02       15.60      2.89 o
  -7   4   7       21.01       29.31      9.51 o
  -6   4   7        0.73       -0.52      1.72 o
  -5   4   7        1.83        2.62      1.23 o
  -4   4   7       32.86       32.93      2.73 o
  -3   4   7       18.81       23.49      2.10 o
  -2   4   7       42.79       49.49      1.88 o
  -1   4   7        2.42        1.06      1.28 o
   0   4   7       11.13        8.31      1.87 o
   1   4   7        5.36        2.59      2.61 o
   2   4   7       13.79        9.87      3.06 o
   3   4   7        1.26        6.20      2.68 o
  -9   5   7        6.33        5.52      2.28 o
  -8   5   7        0.01        0.89      2.07 o
  -7   5   7      114.42      116.20      7.44 o
  -6   5   7       46.33       39.75      3.69 o
  -5   5   7        7.22        4.74      1.80 o
  -4   5   7       42.18       37.86      2.95 o
  -3   5   7        6.43        4.01      1.56 o
  -2   5   7       22.37       20.28      1.61 o
  -1   5   7        3.74        4.18      1.29 o
   0   5   7        1.30        2.65      1.76 o
   1   5   7        3.22        4.02      2.34 o
   2   5   7       10.29        7.58      2.72 o
   3   5   7        0.16        3.54      1.92 o
  -9   6   7       19.87       10.97      2.58 o
  -8   6   7        0.15        0.08      2.43 o
  -7   6   7        1.66        6.22      2.58 o
  -6   6   7        4.78        3.96      1.98 o
  -5   6   7      123.23      122.88      3.45 o
  -4   6   7       14.01       11.44      2.08 o
  -3   6   7       40.65       37.51      2.83 o
  -2   6   7        0.85        0.63      1.40 o
  -1   6   7      112.81      114.72      3.68 o
   0   6   7        5.19        4.55      1.63 o
   1   6   7       44.11       26.54      3.17 o
   2   6   7        4.64        7.24      2.34 o
  -9   7   7        0.64        2.62      2.19 o
  -8   7   7       34.83       41.88      4.02 o
  -7   7   7       38.59       40.31      3.48 o
  -6   7   7        7.88       10.23      2.05 o
  -5   7   7       27.98       26.65      1.75 o
  -4   7   7        5.77       11.90      3.41 o
  -3   7   7       28.25       29.48      2.60 o
  -2   7   7       94.89       86.21      3.74 o
  -1   7   7       22.61       21.68      1.76 o
   0   7   7       10.69        9.59      1.92 o
   1   7   7        3.06        5.90      2.05 o
   2   7   7        0.00        0.95      1.83 o
  -9   8   7        0.30        1.77      2.34 o
  -8   8   7        5.62        5.55      2.40 o
  -7   8   7        0.02       -0.08      1.70 o
  -6   8   7       44.99       52.91      3.39 o
  -5   8   7       30.60       20.05      2.05 o
  -4   8   7       21.97       25.36      2.52 o
  -3   8   7       96.77      103.40      4.18 o
  -2   8   7        1.28        1.49      1.41 o
  -1   8   7        0.26        1.25      1.11 o
   0   8   7       13.15        8.55      1.90 o
   1   8   7       18.34       21.01      2.76 o
   2   8   7        0.73        4.29      1.83 o
  -9   9   7        4.77        4.65      2.28 o
  -8   9   7        0.70        0.75      2.91 o
  -7   9   7       69.25       72.06      3.95 o
  -6   9   7      204.92      198.81     10.08 o
  -5   9   7       21.65       32.22      2.05 o
  -4   9   7        6.15       11.04      1.94 o
  -3   9   7        4.33        3.50      1.63 o
  -2   9   7        2.00       -0.42      1.51 o
  -1   9   7       10.19       11.63      1.73 o
   0   9   7       76.75       80.66      3.59 o
   1   9   7       55.17       55.95      3.77 o
   2   9   7        5.35        5.89      2.38 o
  -9  10   7        1.78        2.29      2.14 o
  -8  10   7      120.75       96.69      5.91 o
  -7  10   7       39.15       51.92      3.67 o
  -6  10   7       78.85       83.33      3.98 o
  -5  10   7       56.31       52.98      3.25 o
  -4  10   7        2.98        7.39      2.11 o
  -3  10   7       78.54       82.24      5.18 o
  -2  10   7       10.38        6.31      2.07 o
  -1  10   7       28.39       33.60      2.43 o
   0  10   7        0.04        0.01      1.51 o
   1  10   7        7.36        3.90      2.59 o
   2  10   7        0.08        2.67      2.11 o
  -9  11   7        0.70        2.09      2.21 o
  -8  11   7       10.63       13.77      2.98 o
  -7  11   7        9.26       16.68      2.40 o
  -6  11   7        2.35        1.38      1.85 o
  -5  11   7        1.67        2.98      1.37 o
  -4  11   7       21.78       23.61      2.81 o
  -3  11   7        5.69        9.19      2.34 o
  -2  11   7       21.39       23.72      2.09 o
  -1  11   7        8.45        6.39      1.61 o
   0  11   7        6.22        4.62      1.66 o
   1  11   7       14.97       14.95      2.47 o
   2  11   7        0.39        0.62      3.12 o
  -9  12   7        1.21        2.86      2.44 o
  -8  12   7       47.44       40.65      4.58 o
  -7  12   7        5.48        9.05      2.47 o
  -6  12   7      135.51      147.56      4.80 o
  -5  12   7      109.66       99.05      3.76 o
  -4  12   7        0.46        2.62      1.34 o
  -3  12   7        2.35        4.80      2.05 o
  -2  12   7        7.33        4.86      1.53 o
  -1  12   7        4.28        2.99      1.83 o
   0  12   7       13.27        8.87      1.79 o
   1  12   7        7.99        3.05      2.03 o
   2  12   7        0.20        1.53      2.07 o
  -9  13   7       11.62       10.16      2.75 o
  -8  13   7       21.02       21.60      3.64 o
  -7  13   7      432.59      422.93     14.03 o
  -6  13   7        9.31        8.51      2.13 o
  -5  13   7        3.31        1.27      3.16 o
  -4  13   7      124.53      118.91      8.70 o
  -3  13   7        0.22        3.76      2.17 o
  -2  13   7        9.95        3.31      1.90 o
  -1  13   7        0.22        0.92      1.34 o
   0  13   7        4.07        6.97      1.50 o
   1  13   7       14.46       11.26      2.54 o
   2  13   7       13.12       12.46      2.77 o
  -8  14   7       15.81       18.29      4.80 o
  -7  14   7      139.88      147.70      9.51 o
  -6  14   7      240.12      238.14      6.30 o
  -5  14   7       16.27       13.92      3.59 o
  -4  14   7        0.64        1.01      2.05 o
  -3  14   7        0.76        1.43      2.47 o
  -2  14   7       70.88       72.21      3.93 o
  -1  14   7       19.24       20.83      2.08 o
   0  14   7        1.07        0.13      1.51 o
   1  14   7       21.34       16.33      3.84 o
   2  14   7       31.23       32.69      3.84 o
  -8  15   7        1.53        0.80      2.57 o
  -7  15   7      154.64      139.01      9.64 o
  -6  15   7        3.41        4.87      1.87 o
  -5  15   7       33.34       32.32      3.56 o
  -4  15   7        7.33        9.35      1.62 o
  -3  15   7        1.70        1.28      3.07 o
  -2  15   7       48.20       46.89      2.78 o
  -1  15   7       14.56       14.70      2.38 o
   0  15   7        2.08        0.25      1.87 o
   1  15   7        1.62        2.83      2.03 o
   2  15   7        6.22        5.88      2.29 o
  -8  16   7        5.64        8.13      3.53 o
  -7  16   7       33.55       28.04      3.83 o
  -6  16   7       21.26       19.54      2.54 o
  -5  16   7        5.93        6.71      1.84 o
  -4  16   7        0.03        1.60      1.38 o
  -3  16   7      133.92      124.34      4.76 o
  -2  16   7        4.50        3.60      1.59 o
  -1  16   7       51.03       57.03      3.39 o
   0  16   7        0.53        0.65      2.53 o
   1  16   7        6.00        4.22      2.30 o
   2  16   7        0.91        6.71      3.55 o
  -8  17   7        3.39        3.46      2.78 o
  -7  17   7       51.44       48.30      4.67 o
  -6  17   7        4.20        9.81      3.02 o
  -5  17   7        1.32        2.19      1.58 o
  -4  17   7       38.32       42.10      2.90 o
  -3  17   7       13.55       14.36      1.98 o
  -2  17   7       24.65       16.35      2.18 o
  -1  17   7       13.05       18.88      3.64 o
   0  17   7        0.59        1.37      1.89 o
   1  17   7       41.56       39.63      4.18 o
  -8  18   7        3.24        1.82      2.75 o
  -7  18   7        1.80        2.99      2.91 o
  -6  18   7      320.94      332.84     13.56 o
  -5  18   7        0.02       -1.66      1.48 o
  -4  18   7        3.00        3.96      1.68 o
  -3  18   7        7.43        7.88      2.60 o
  -2  18   7        1.22        2.11      1.49 o
  -1  18   7        6.27        9.40      1.94 o
   0  18   7        4.69        7.01      2.48 o
   1  18   7        5.35       10.65      3.12 o
  -8  19   7       26.41       29.18      4.25 o
  -7  19   7       34.85       33.65      4.15 o
  -6  19   7      197.75      218.43     10.90 o
  -5  19   7        3.83        3.45      2.00 o
  -4  19   7        5.36        0.76      1.59 o
  -3  19   7        0.55        3.89      1.54 o
  -2  19   7        6.08        3.22      1.91 o
  -1  19   7        3.74        0.71      1.55 o
   0  19   7        3.37        0.86      1.88 o
   1  19   7       10.45       11.78      2.82 o
  -8  20   7       13.29       12.93      3.50 o
  -7  20   7       27.86       33.71      4.40 o
  -6  20   7       20.29       21.88      2.71 o
  -5  20   7       19.60       13.05      2.29 o
  -4  20   7        0.67       -0.01      1.35 o
  -3  20   7        6.50        8.68      1.74 o
  -2  20   7       16.59       18.33      2.60 o
  -1  20   7       25.11       27.83      2.66 o
   0  20   7       10.13       10.72      2.21 o
   1  20   7        1.64        3.48      2.72 o
  -7  21   7        4.50        3.17      2.52 o
  -6  21   7       23.81       20.20      2.79 o
  -5  21   7       11.57        6.17      2.44 o
  -4  21   7       69.41       85.49      3.89 o
  -3  21   7       28.40       29.20      2.59 o
  -2  21   7       74.36       61.19      3.48 o
  -1  21   7        2.02        0.71      1.63 o
   0  21   7       38.96       44.10      3.61 o
   1  21   7        1.12        5.68      3.11 o
  -7  22   7       33.99       28.29      3.86 o
  -6  22   7       40.91       41.48      4.23 o
  -5  22   7        0.54        0.35      2.21 o
  -4  22   7       10.65        9.06      1.99 o
  -3  22   7        2.57        1.68      1.92 o
  -2  22   7       16.25       19.09      2.83 o
  -1  22   7        6.30        5.70      2.58 o
   0  22   7       59.90       56.30      5.09 o
   1  22   7       11.92        5.77      3.03 o
  -7  23   7       13.80       12.34      3.30 o
  -6  23   7       32.11       24.08      3.54 o
  -5  23   7       17.97       17.18      3.19 o
  -4  23   7        0.88        1.11      1.67 o
  -3  23   7        4.06        3.41      2.21 o
  -2  23   7        1.76        2.23      1.61 o
  -1  23   7        3.44        1.59      1.79 o
   0  23   7        0.48        1.14      4.09 o
  -7  24   7        3.00        5.27      2.86 o
  -6  24   7        6.42        8.67      2.96 o
  -5  24   7       29.45       40.54      3.38 o
  -4  24   7       15.01       13.71      3.51 o
  -3  24   7        3.63        6.40      2.18 o
  -2  24   7        0.37       -1.37      1.67 o
  -1  24   7        0.79        3.25      1.82 o
   0  24   7        4.40        6.22      4.07 o
  -6  25   7        2.41        2.20      3.05 o
  -5  25   7        1.44        3.79      1.86 o
  -4  25   7       32.32       32.08      3.13 o
  -3  25   7        1.00        2.53      1.79 o
  -2  25   7        1.53       -0.83      2.05 o
  -1  25   7        7.63       11.80      2.33 o
   0  25   7       43.06       43.95      4.71 o
  -6  26   7        8.45       13.08      3.31 o
  -5  26   7        5.91        6.88      3.48 o
  -4  26   7       20.51       23.17      2.78 o
  -3  26   7        1.09        2.36      1.82 o
  -2  26   7       21.47       23.84      2.90 o
  -1  26   7       17.64       20.88      3.34 o
  -6  27   7       42.67       40.89      4.50 o
  -5  27   7        3.31        3.43      2.54 o
  -4  27   7        0.38        0.88      1.87 o
  -3  27   7        5.08        7.74      2.25 o
  -2  27   7        0.94        2.95      1.93 o
  -1  27   7       48.12       51.56      4.50 o
  -5  28   7       23.02       16.98      3.32 o
  -4  28   7        9.39        8.43      2.93 o
  -3  28   7        0.20        0.72      1.74 o
  -2  28   7        0.29        3.88      2.78 o
  -1  28   7       35.22       40.50      4.43 o
  -4  29   7        5.73        8.86      2.85 o
  -3  29   7        0.14        0.86      2.54 o
  -2  29   7        3.44        2.60      2.89 o
  -3  30   7        4.12        6.53      4.10 o
  -8   0   8        0.33        0.47      3.26 o
  -7   0   8       54.53       55.41      5.64 o
  -6   0   8       56.51       63.08      4.61 o
  -5   0   8       31.33       36.02      2.99 o
  -4   0   8       36.98       37.89      4.02 o
  -3   0   8        2.62        4.18      2.09 o
  -2   0   8        0.46       -0.70      1.69 o
  -1   0   8       88.57       73.11      8.22 o
   0   0   8       17.51        8.94      2.57 o
   1   0   8        4.88        4.88      3.73 o
  -8   1   8        2.90        4.70      2.43 o
  -7   1   8        5.22        7.28      1.94 o
  -6   1   8        0.00        0.89      1.38 o
  -5   1   8        0.85       -0.64      1.29 o
  -4   1   8       53.01       49.70      3.12 o
  -3   1   8        1.16        1.77      1.52 o
  -2   1   8        0.02        2.94      1.21 o
  -1   1   8      161.03      142.56      6.22 o
   0   1   8        0.00        1.72      1.79 o
   1   1   8        0.18        1.02      2.51 o
  -8   2   8       37.98       44.95      4.62 o
  -7   2   8        4.48        5.79      1.84 o
  -6   2   8        0.13        1.76      1.43 o
  -5   2   8        1.12        2.10      1.42 o
  -4   2   8       16.83       21.53      1.96 o
  -3   2   8        8.28        6.57      1.38 o
  -2   2   8       25.35       22.91      1.98 o
  -1   2   8      109.23      100.88      3.90 o
   0   2   8       27.35       19.72      2.26 o
   1   2   8        1.16        2.92      2.49 o
  -8   3   8        1.26       -0.46      2.47 o
  -7   3   8       10.12        7.04      2.16 o
  -6   3   8        1.19        0.10      1.64 o
  -5   3   8       14.17       15.98      1.87 o
  -4   3   8       11.76        9.04      1.88 o
  -3   3   8        0.08       -0.87      1.12 o
  -2   3   8        5.89        4.42      1.95 o
  -1   3   8       38.75       33.82      2.81 o
   0   3   8       29.76       19.41      2.41 o
   1   3   8        1.02        3.71      2.44 o
  -8   4   8        0.33        0.77      2.37 o
  -7   4   8        2.33        5.01      2.07 o
  -6   4   8       28.45       36.76      4.21 o
  -5   4   8      172.94      159.59      8.57 o
  -4   4   8       17.94       10.77      1.99 o
  -3   4   8       35.88       42.54      2.85 o
  -2   4   8        4.73        1.37      1.37 o
  -1   4   8        4.79        7.28      1.60 o
   0   4   8       10.48       14.20      2.99 o
   1   4   8        0.31        1.52      2.35 o
  -8   5   8       15.49        8.68      2.93 o
  -7   5   8        1.05        1.91      1.86 o
  -6   5   8       26.54       27.38      4.38 o
  -5   5   8        2.62        8.02      1.78 o
  -4   5   8        0.52        1.61      1.71 o
  -3   5   8       13.59        6.31      1.78 o
  -2   5   8        4.19        3.29      1.44 o
  -1   5   8        1.41        0.55      1.33 o
   0   5   8        0.94       -1.26      1.74 o
   1   5   8        0.87        2.56      3.12 o
  -8   6   8       14.22       15.42      3.30 o
  -7   6   8       23.52       26.41      2.94 o
  -6   6   8        2.31        1.66      1.78 o
  -5   6   8        0.25       -0.05      1.35 o
  -4   6   8        4.65        4.09      1.91 o
  -3   6   8        2.53        5.00      1.75 o
  -2   6   8       30.07       30.14      2.28 o
  -1   6   8        3.71        5.81      1.49 o
   0   6   8       62.46       55.53      3.52 o
   1   6   8        0.30        3.09      2.65 o
  -8   7   8        0.11        3.57      2.60 o
  -7   7   8       23.75       20.00      3.32 o
  -6   7   8        2.85        2.60      1.49 o
  -5   7   8        0.07        0.86      1.36 o
  -4   7   8        0.31       -0.61      1.66 o
  -3   7   8       11.91        9.12      2.15 o
  -2   7   8        0.96        0.25      1.35 o
  -1   7   8       15.74       14.81      2.65 o
   0   7   8       86.72       83.12      4.13 o
   1   7   8        0.20        4.64      2.51 o
  -8   8   8       47.48       48.66      4.82 o
  -7   8   8       29.89       23.68      2.86 o
  -6   8   8       84.18       79.69      5.00 o
  -5   8   8        0.78        2.02      1.42 o
  -4   8   8       11.84       14.32      3.17 o
  -3   8   8       10.42       16.64      2.43 o
  -2   8   8        8.10        6.94      1.88 o
  -1   8   8        6.41        6.24      1.57 o
   0   8   8       12.53       11.98      2.87 o
  -8   9   8        2.77       -2.54      2.15 o
  -7   9   8        7.22        9.59      2.24 o
  -6   9   8      118.15      141.58      6.44 o
  -5   9   8       13.16       17.03      1.91 o
  -4   9   8       25.15       25.27      2.67 o
  -3   9   8       11.77        9.03      2.19 o
  -2   9   8       13.82       13.76      2.51 o
  -1   9   8        0.21        1.15      2.54 o
   0   9   8        0.73        4.61      2.66 o
  -8  10   8        3.27        3.82      2.72 o
  -7  10   8        7.39        4.28      2.27 o
  -6  10   8       81.97       74.15      6.60 o
  -5  10   8        7.33        3.85      1.70 o
  -4  10   8        7.07        8.18      1.95 o
  -3  10   8       19.57       19.64      2.59 o
  -2  10   8       31.03       24.10      3.57 o
  -1  10   8        2.12        3.43      1.69 o
   0  10   8       11.52       13.08      2.10 o
  -8  11   8        1.30        3.02      2.64 o
  -7  11   8       26.67       20.78      4.26 o
  -6  11   8       21.46       24.54      3.08 o
  -5  11   8        5.59        9.87      1.99 o
  -4  11   8        2.19        6.01      2.73 o
  -3  11   8       27.78       29.01      5.06 o
  -2  11   8       14.68       16.06      2.36 o
  -1  11   8       30.33       20.76      2.87 o
   0  11   8        5.23        8.30      1.94 o
  -8  12   8        0.08       -0.67      2.44 o
  -7  12   8       10.79       10.50      2.95 o
  -6  12   8       87.98       81.52      4.74 o
  -5  12   8       15.51       19.17      2.45 o
  -4  12   8        7.88       15.73      3.37 o
  -3  12   8        7.90        6.99      2.80 o
  -2  12   8       10.16        3.54      2.09 o
  -1  12   8       17.27       13.05      3.53 o
   0  12   8        3.25        2.09      4.01 o
  -7  13   8        0.84        4.19      1.92 o
  -6  13   8        0.48       -0.22      3.24 o
  -5  13   8        9.85        9.33      2.85 o
  -4  13   8        4.27        7.64      5.19 o
  -3  13   8        4.31       -2.96      2.57 o
  -2  13   8        0.67        1.24      1.88 o
  -1  13   8        3.50        2.05      1.72 o
   0  13   8        0.72        2.41      2.50 o
  -7  14   8       26.89       26.05      3.48 o
  -6  14   8       25.22       26.05      2.82 o
  -5  14   8        0.06        2.57      2.42 o
  -4  14   8        0.05       11.34      3.66 o
  -3  14   8        0.52        1.11      1.81 o
  -2  14   8        0.03        1.21      1.79 o
  -1  14   8        0.70        2.07      1.42 o
   0  14   8        0.13        4.17      1.82 o
  -7  15   8       53.33       59.71      4.23 o
  -6  15   8       10.95        6.08      2.07 o
  -5  15   8        9.80        6.99      2.18 o
  -4  15   8        0.48        0.60      3.33 o
  -3  15   8        4.73        3.55      1.64 o
  -2  15   8        2.83       -0.85      1.79 o
  -1  15   8        1.89        0.65      1.44 o
   0  15   8        2.27        3.90      1.79 o
  -7  16   8       17.44       17.30      3.36 o
  -6  16   8        6.79        5.80      1.97 o
  -5  16   8       39.10       49.53      3.97 o
  -4  16   8        1.30        4.37      2.28 o
  -3  16   8        0.00        3.19      2.30 o
  -2  16   8        0.52        2.86      3.15 o
  -1  16   8       17.49       15.43      2.33 o
  -7  17   8       16.98       14.84      3.03 o
  -6  17   8        0.02        3.45      2.51 o
  -5  17   8        0.65        3.55      1.95 o
  -4  17   8        0.32       -1.23      2.07 o
  -3  17   8        0.15        2.50      3.11 o
  -2  17   8       22.53       18.00      2.49 o
  -1  17   8        3.94        2.79      1.83 o
  -6  18   8        1.55        1.40      1.79 o
  -5  18   8        3.40        6.21      2.24 o
  -4  18   8        0.45        3.06      2.72 o
  -3  18   8        0.48       -1.68      1.83 o
  -2  18   8       25.08       19.97      2.77 o
  -1  18   8        1.12       -0.12      2.35 o
  -6  19   8        5.81        5.42      2.03 o
  -5  19   8       47.09       52.56      3.95 o
  -4  19   8       24.67       15.97      2.48 o
  -3  19   8        0.80        1.85      1.77 o
  -2  19   8        1.85        1.04      2.61 o
  -1  19   8        1.54        2.38      1.79 o
  -6  20   8       39.98       42.25      3.39 o
  -5  20   8        3.41        2.31      1.61 o
  -4  20   8        1.07        1.90      2.36 o
  -3  20   8        0.37        2.61      1.90 o
  -2  20   8        4.96        7.64      2.80 o
  -6  21   8        0.47        0.57      3.08 o
  -5  21   8        1.49        1.47      1.74 o
  -4  21   8        1.25        3.64      2.12 o
  -3  21   8        0.38        1.99      1.97 o
  -2  21   8       14.15       12.44      2.87 o
  -5  22   8        5.45        0.99      5.06 o
  -4  22   8        4.91        8.89      3.82 o
  -3  22   8        3.58        5.54      3.42 o
  -4  23   8        0.20        4.26      2.79 o
  -3  23   8        0.00       -0.31      1.65 o
  -6   1   9       10.22        8.51      1.89 o
  -5   1   9        4.47        4.21      1.99 o
  -4   1   9        5.19        3.27      1.92 o
  -3   1   9        0.00       -1.49      1.74 o
  -2   1   9        1.04        2.09      1.74 o
  -6   2   9        7.66       10.61      2.01 o
  -5   2   9        8.24        8.81      2.14 o
  -4   2   9        4.60        4.41      1.90 o
  -3   2   9        0.06       -1.22      1.72 o
  -2   2   9        0.00       -0.98      2.35 o
  -6   3   9        5.06        5.40      2.27 o
  -5   3   9       24.18       30.92      3.81 o
  -4   3   9        1.59        1.44      1.70 o
  -3   3   9        0.22        0.14      1.73 o
  -2   3   9        0.02        0.98      2.12 o
  -6   4   9        0.14       -0.02      1.61 o
  -5   4   9        0.83        0.98      2.37 o
  -4   4   9        2.68        3.23      1.84 o
  -3   4   9        0.93       -1.23      1.96 o
  -2   4   9        3.72        2.61      1.84 o
  -6   5   9        3.06        0.59      1.84 o
  -5   5   9        0.00        4.51      2.02 o
  -4   5   9        0.17       -1.03      1.68 o
  -3   5   9        0.00       -2.77      1.75 o
  -2   5   9        5.49        2.73      1.71 o
  -6   6   9        0.94        4.67      1.84 o
  -5   6   9        0.27        0.50      2.13 o
  -4   6   9        0.02       -0.44      1.82 o
  -3   6   9        2.08        0.94      2.16 o
  -2   6   9        0.10        1.69      1.65 o
  -6   7   9       25.16       23.83      2.53 o
  -5   7   9        0.39        1.26      1.89 o
  -4   7   9        0.05       -1.46      1.83 o
  -3   7   9       10.43        6.04      2.51 o
  -6   8   9        0.21        2.32      1.81 o
  -5   8   9        0.21        2.04      2.34 o
  -4   8   9        1.18        3.78      2.27 o
  -3   8   9        0.09        1.10      2.07 o
  -6   9   9       23.08       26.85      3.55 o
  -5   9   9        5.72        6.90      2.49 o
  -4   9   9       21.00       16.07      4.12 o
  -3   9   9        5.80        6.89      3.22 o
  -5  10   9        0.14        2.93      4.30 o
  -4  10   9        0.01       -2.64      2.12 o
  -3  10   9        0.01       -1.02      2.02 o
  -5  11   9        3.00        9.23      2.68 o
  -4  11   9        0.01        0.11      2.40 o
  -4  12   9        0.94        1.83      2.87 o
 
